# Supplementary material for: Systematic detection of tertiary structural modules in large RNAs and RNP interfaces by Tb-seq
Source: Nat Commun. 2023 Jun 9;14:3426. doi: 10.1038/s41467-023-38623-1 (PMC10255950; doi:10.1038/s41467-023-38623-1)
Supplement: Supplementary file 3 — Source Data [file 41467_2023_38623_MOESM3_ESM.xlsx]

## Sheet: Figure 2
nt	ref	Reactivity 0.5mM TbCl3
1	G	1.18304
2	T	0.261692
3	G	-0.034036
4	T	0.0724024
5	G	0.0268945
6	C	-0.0194491
7	C	-0.0235517
8	C	-0.0744537
9	G	0.25209
10	G	-0.0165621
11	C	0.110684
12	A	0.10936
13	T	0.226003
14	G	-0.0308451
15	G	-0.116651
16	G	-0.0550045
17	T	0.0102564
18	G	-0.047939
19	C	0.00607025
20	A	0.0316048
21	G	-0.0215004
22	T	0.0364671
23	C	0.033884
24	T	0.0842732
25	A	0.0717186
26	T	0.065033
27	A	0.107692
28	G	0.0183095
29	G	0.0398859
30	G	-0.0584993
31	T	0.0753653
32	G	0.0871632
33	A	-0.0505221
34	G	-0.0506741
35	A	0.00538649
36	G	-0.0837436
37	T	-0.016942
38	C	-0.00497624
39	C	0.00360113
40	C	0.0261348
41	G	-0.0144349
42	A	-0.0175498
43	A	0.00208926
44	C	-0.03396
45	T	0.0215004
46	G	0.039582
47	T	0.036695
48	G	0.00433807
49	A	0.103162
50	A	0.336582
51	G	0.0326684
52	G	-0.0401138
53	C	0.0218043
54	A	-0.0353275
55	G	-0.110069
56	A	0.016942
57	A	0.000712628
58	G	-0.175185
59	T	0.00628298
60	A	0.00866094
61	A	-0.00957261
62	C	-0.00486988
63	A	-0.0319087
64	G	-0.0204368
65	T	-0.00215004
66	T	0.0212725
67	A	-0.00190693
68	G	-0.0265146
69	C	0.048091
70	C	0.288069
71	T	0.20302
72	A	0.103323
73	A	-0.0365431
74	C	0.118251
75	G	-0.0374547
76	C	0.0838515
77	A	0.0925611
78	A	0.1521
79	G	0.0583474
80	G	-0.117188
81	G	-0.0584233
82	T	0.232594
83	G	0.117685
84	T	-0.000246153
85	C	0.0447482
86	C	0.11786
87	G	0.0899142
88	T	0.064957
89	G	0.0738459
90	G	0.0449001
91	C	0.213146
92	G	0.114545
93	A	0.0213484
94	C	0.0286419
95	A	0.0737699
96	T	0.0867377
97	G	-0.103419
98	G	0.0117758
99	A	0.0530292
100	A	0.0116999
101	T	0.0297815
102	C	0.292313
103	T	0.5333
104	G	1.38279
105	A	0.81706
106	A	2.35834
107	G	0.854339
108	G	0.461392
109	A	0.192921
110	A	0.171139
111	G	-0.189114
112	C	0.0405696
113	G	-0.0388982
114	G	-0.0500663
115	A	0.0231718
116	C	0.111774
117	G	-0.0073542
118	G	0.053561
119	C	0.0802542
120	A	0.0202848
121	A	-0.0228679
122	A	-0.0199809
123	C	-0.0178537
124	C	-0.0597908
125	T	-0.0151946
126	T	0.01132
127	C	0.0567519
128	G	-0.0216523
129	G	-0.140804
130	T	0.00731621
131	C	-0.0177017
132	T	0.308443
133	G	0.349192
134	A	0.485623
135	G	0.986139
136	G	0.176146
137	A	0.180826
138	A	0.0178537
139	C	0.100409
140	A	0.025527
141	C	0.167561
142	G	-0.011396
143	A	0.116796
144	A	0.0747575
145	C	-0.000518137
146	T	0.0164862
147	T	0.036695
148	C	0.22544
149	A	0.447886
150	T	1.25222
151	A	4.91719
152	T	4.99058
153	G	3.40955
154	A	1.51036
155	G	0.383437
156	G	0.0117758
157	C	0.27157
158	T	0.266671
159	A	0.488919
160	G	0.220276
161	G	-0.0632096
162	T	-0.0291737
163	A	-0.00919275
164	T	0.00995248
165	C	0.0748335
166	A	0.12319
167	A	0.447413
168	T	0.116576
169	G	-0.0048167
170	G	-0.0128395
171	A	-0.025451
172	T	0.00150427
173	G	-0.0436845
174	A	0.0110161
175	G	-0.0178537
176	T	0.0409495
177	T	0.144809
178	T	0.875728
179	G	0.262798
180	C	1.21425
181	A	1.21279
182	T	0.979297
183	A	0.753565
184	A	0.318216
185	C	0.532784
186	A	0.286718
187	A	0.0328204
188	A	0.0223361
189	A	0.0261348
190	C	0.0575117
191	A	0.0600188
192	A	0.0216523
193	A	-0.0151187
194	G	0.0372268
195	T	-0.0130674
196	C	-0.00430008
197	C	0.00313769
198	T	0.0221842
199	T	0.0355554
200	T	-0.00300854
201	C	0.0446722
202	T	0.192966
203	G	0.0838933
204	C	0.0397339
205	C	0.12922
206	A	1.80868
207	A	1.00195
208	A	0.505674
209	G	0.285537
210	T	0.354973
211	T	0.44518
212	G	0.254108
213	G	0.0660966
214	T	0.0104083
215	A	0.0442164
216	C	0.148861
217	A	0.557475
218	G	0.276629
219	A	0.526959
220	G	0.391464
221	T	0.533255
222	A	0.567054
223	A	3.09319
224	A	0.831261
225	T	0.439122
226	G	0.0580435
227	A	-0.00491546
228	A	0.0690596
229	G	-0.0624499
230	C	0.00429248
231	A	0.125875
232	G	0.0818648
233	A	0.333266
234	T	3.03841
235	T	7.19227
236	G	1.72727
237	A	1.23059
238	T	0.752356
239	G	0.11881
240	A	0.153647
241	A	0.191069
242	G	0.187085
243	G	0.0232478
244	G	-0.0307691
245	A	0.0107882
246	A	-0.0019677
247	A	-0.00437605
248	G	0.0426209
249	A	-0.00249952
250	C	0.0192212
251	T	0.0977972
252	G	0.000881288
253	C	0.0647291
254	A	0.0379866
255	T	0.0524974
256	T	0.0664765
257	C	0.212197
258	T	0.0483189
259	T	0.119056
260	A	0.0152706
261	C	0.0183855
262	C	0.00835704
263	C	0.096125
264	G	0.154473
265	G	0.113979
266	G	0.123975
267	G	0.17191
268	A	0.165643
269	G	0.105688
270	G	0.0944376
271	T	0.0365431
272	C	0.0885968
273	T	0.137918
274	G	0.227462
275	G	0.123902
276	A	0.0743017
277	A	0.124533
278	A	0.0290217
279	C	0.065109
280	A	0.0616142
281	G	-0.0470274
282	A	0.102979
283	A	0.0767427
284	G	0.0486988
285	T	0.0143589
286	C	0.0344158
287	A	0.0893224
288	G	0.0201329
289	C	0.215464
290	A	0.181248
291	G	0.033808
292	A	0.0561441
293	A	0.028186
294	G	0.0209686
295	T	0.0106362
296	C	0.0126875
297	A	0.0454319
298	T	0.053713
299	A	0.0344158
300	G	-0.0200569
301	T	0.000601707
302	A	-0.000102564
303	C	0.00227919
304	C	0.00467235
305	C	0.0151946
306	T	0.00463436
307	G	0.0193731
308	T	0.0241595
309	T	0.00433807
310	C	0.0246153
311	G	-0.00402658
312	C	-0.0263627
313	A	-0.000493066
314	G	0.0355554
315	G	0.0697433
316	G	0.0450521
317	G	0.00541688
318	A	0.00602467
319	A	-0.0102564
320	G	-0.00483189
321	G	0.00629057
322	A	0.0116239
323	C	0.0219562
324	G	0.0347957
325	G	0.0128395
326	A	0.0220322
327	A	0.00445202
328	C	0.0281101
329	A	-0.00850899
330	A	0.00656408
331	G	0.00514338
332	T	0.00189933
333	A	0.00648051
334	T	-0.00347197
335	G	0
336	G	0
337	C	0
338	G	0
339	T	0
340	T	-0.00158024
341	C	-0.00079012
342	G	0
343	C	-0.00079012
344	G	0
345	C	0

## Sheet: Figure 3
nt	ref	Reactivity 0.5mM TbCl3
1	A	-0.02172
2	C	0.01276
3	C	0.084963
4	T	0.135114
5	G	0.034646
6	C	0.005986
7	C	-0.08643
8	C	-0.08813
9	C	0.342864
10	T	0.134678
11	A	0.435149
12	A	0.678637
13	T	0.027743
14	A	0.079633
15	G	0.036165
16	G	0.019897
17	G	-0.05076
18	G	-0.04695
19	C	-0.82761
20	G	0.402773
21	A	0.096625
22	C	0.311286
23	A	0.059266
24	C	0.025081
25	T	-0.01998
26	C	0.039344
27	C	0.049529
28	G	0.067709
29	C	0.065774
30	C	0.618307
31	A	0.924108
32	T	0.954847
33	G	1.27952
34	A	0.341145
35	A	0.579524
36	T	0.11792
37	C	0.551991
38	A	0.3481
39	C	0.770808
40	T	0.318071
41	C	0.281062
42	C	0.290969
43	C	-0.02849
44	C	0.05341
45	T	-0.00235
46	G	0.210619
47	T	0.008137
48	G	0.01595
49	A	-0.08858
50	G	-0.042
51	G	0.17514
52	A	1.03936
53	A	0.821326
54	C	1.17524
55	T	1.19164
56	A	0.137221
57	C	0.211163
58	T	0.005982
59	G	0.135177
60	T	0.109829
61	C	0.427381
62	T	0.322784
63	T	0.049242
64	C	0.131107
65	A	0.0708
66	C	-0.00378
67	G	0.314751
68	C	0.643026
69	A	0.558862
70	G	0.466986
71	A	3.47157
72	A	0.088571
73	A	-0.00871
74	G	0.020912
75	C	-0.0758
76	G	-0.02334
77	C	0.007278
78	C	0.155327
79	T	0.070344
80	A	-0.10899
81	G	-0.0754
82	C	0.121095
83	C	0.065635
84	A	0.11872
85	T	-0.15107
86	G	-0.04061
87	G	-0.03309
88	C	-0.21286
89	G	0.233743
90	T	0.558006
91	T	0.383261
92	A	1.06683
93	G	1.84309
94	T	0.41803
95	A	0.768025
96	T	0.364133
97	G	0.2621
98	A	0.110517
99	G	0.3039
100	T	0.145848
101	G	0.176386
102	T	0.13641
103	C	0.431461
104	G	0.339147
105	T	0.089016
106	A	0.125852
107	C	0.10166
108	A	-0.04781
109	G	0.018089
110	C	0.027797
111	C	-0.00162
112	T	-0.03771
113	C	0.044976
114	C	0.032482
115	A	-0.0512
116	G	0.001123
117	G	0.122149
118	C	0.321389
119	C	0.372742
120	C	0.140465
121	C	0.198564
122	C	0.392332
123	C	0.201685
124	C	0.030865
125	C	-0.00701
126	T	-0.02233
127	C	-0.00519
128	C	0.131588
129	C	-0.14644
130	G	-0.07761
131	G	-0.12307
132	G	0.060308
133	A	0.29656
134	G	0.193758
135	A	-0.09037
136	G	0.018722
137	C	0.183118
138	C	0.403899
139	A	0.935261
140	T	-0.00152
141	A	0.114285
142	G	0.066955
143	T	-0.22359
144	G	0.033429
145	G	-0.09211
146	T	-0.03855
147	C	0.047016
148	T	-0.08942
149	G	0.038676
150	C	-0.18621
151	G	-0.03538
152	G	0.143972
153	A	0.176646
154	A	0.030806
155	C	0.006251
156	C	-0.00845
157	G	-0.21094
158	G	0.359507
159	T	0.210099
160	G	0.647937
161	A	0.318188
162	G	3.17578
163	T	1.09378
164	A	0.436939
165	C	0.189249
166	A	0.026605
167	C	0.017842
168	C	-0.07173
169	G	-0.0271
170	G	-0.02979
171	A	0.320428
172	A	0.636986
173	T	0.350741
174	T	-0.07934
175	G	0.008178
176	C	-0.01774
177	C	-0.13393
178	G	-0.13496
179	G	-0.08597
180	G	0.053981
181	A	0.316361
182	A	0.382424
183	G	0.19085
184	A	0.164196
185	C	0.323729
186	T	-0.00291
187	G	-0.07451
188	G	-0.02079
189	G	-0.01418
190	T	0.03659
191	C	0.224147
192	C	1.7253
193	T	0.639932
194	T	0.935827
195	T	0.089248
196	C	1.64721
197	T	1.04961
198	T	-0.29871
199	G	-1.48305
200	G	-0.14345
201	A	3.88241
202	T	-0.27091
203	A	0.599256
204	A	0.278919
205	A	0.055048
206	C	-0.06463
207	C	0.030609
208	C	-0.0186
209	A	0.484746
210	C	1.73859
211	T	0.679167
212	C	2.75901
213	T	0.677194
214	A	1.71015
215	T	0.020145
216	G	0.010107
217	C	0.024026
218	C	0.016011
219	C	-0.07779
220	G	-0.15491
221	G	-1.12619
222	C	-0.99353
223	C	0.229489
224	A	1.63298
225	T	0.446938
226	T	0.391178
227	T	0.19413
228	G	-0.0489
229	G	-0.03811
230	G	-0.05949
231	C	-0.08653
232	G	0.151322
233	T	-0.04873
234	G	0.12538
235	C	-0.01031
236	C	-0.00605
237	C	-0.01533
238	C	0.005878
239	C	-0.26789
240	G	0.102614
241	C	0.23042
242	A	0.310773
243	A	-0.0416
244	G	-0.16166
245	A	-0.09101
246	C	0.176619
247	T	-0.20784
248	G	0.010948
249	C	0.241802
250	T	-0.14693
251	A	-0.19894
252	G	-0.09862
253	C	-0.02833
254	C	-0.23086
255	G	-0.32523
256	A	0.329471
257	G	0.686101
258	T	-0.03735
259	A	0.006568
260	G	-0.00106
261	C	0.05965
262	G	0.87826
263	T	0.40835
264	T	-0.48953
265	G	-1.00045
266	G	-2.76189
267	G	-0.6396
268	T	-0.07295
269	T	-0.24682
270	G	0.033528
271	C	-0.08093
272	G	0.038914
273	A	0.031505
274	A	0.02606
275	A	-0.08705
276	G	-0.09959
277	G	-0.09449
278	C	-0.01526
279	C	0.295996
280	T	0.095292
281	T	0.17483
282	G	0.09287
283	T	-0.13567
284	G	-0.26864
285	G	0.037843
286	T	-0.00301
287	A	0.038779
288	C	0.090824
289	T	-0.10895
290	G	-0.04096
291	C	0.016699
292	C	0.415188
293	T	0.053634
294	G	-0.40629
295	A	0.137759
296	T	0.00035
297	A	-0.00206
298	G	0.00325
299	G	0.000984
300	G	0.002952
301	C	0.779883
302	G	0.032818
303	C	0.125508
304	T	0.042234
305	T	-0.02398
306	G	0.041259
307	C	0.06136
308	G	0.080202
309	A	-0.04062
310	G	0.12083
311	T	-0.01883
312	G	-0.01955
313	C	0.037664
314	C	0.027159
315	C	-0.02064
316	C	-0.0372
317	G	0.047398
318	G	0.026077
319	G	0.011109
320	A	-0.05289
321	G	0.253707
322	G	1.04476
323	T	0.027181
324	C	0.079293
325	T	-0.00829
326	C	0.011846
327	G	0.274538
328	T	0.015165
329	A	0.032298
330	G	0.084455
331	A	0.025085
332	C	0.008358
333	C	0.010245
334	G	-0.00823
335	T	0.002155
336	G	-0.00782
337	C	0.000943
338	A	-0.01011
339	C	-0.01752
340	C	0.002292
341	A	-0.00323
342	T	-0.01132
343	G	-0.00485
344	A	-0.00323
345	G	-0.00162
346	C	-0.00485
347	A	-0.00162
348	C	-0.00876
349	A	-0.01293
350	A	-0.00647
351	A	-0.00808
352	T	-0.00485
353	C	0
354	C	-0.00323
355	T	-0.00162

## Sheet: Figure 4
nt	ref	Delta Terbium Reactivity
1	A	0.0893346
2	U	-0.0393062
3	A	-0.131508
4	G	0.134783
5	G	0.151413
6	G	0.0460998
7	C	0.198097
8	G	-0.096594
9	G	-0.30229
10	A	0.226827
11	G	-0.529639
12	G	-0.569845
13	G	-1.14091
14	A	0.066311
15	A	0.138882
16	G	0.0504056
17	C	0.197545
18	U	0.093808
19	C	-0.32203
20	A	0.214432
21	U	-0.495105
22	C	-0.382861
23	A	-0.152613
24	G	0.192516
25	U	0.0920381
26	G	0.232583
27	G	0.297909
28	G	0.0868574
29	G	0.0401394
30	C	0.0276516
31	C	0.0435527
32	A	0.0458319
33	C	0.348238
34	G	0.0877571
35	A	0.088837
36	G	0.0392401
37	C	0.297594
38	U	0.677006
39	G	0.0409466
40	A	0.251763
41	G	0.0502145
42	U	0.246253
43	G	0.4315
44	C	2.4643
45	G	2.19271
46	U	2.44748
47	C	0.37118
48	C	-0.995475
49	U	-0.649733
50	G	0.00292719
51	U	-0.0421159
52	C	-0.364319
53	A	0.0244546
54	C	0.0566277
55	U	0.00830867
56	C	-0.224949
57	C	-1.54631
58	A	0.0714058
59	C	-0.514415
60	U	-0.208741
61	C	-0.516953
62	C	-0.0955814
63	C	-0.247231
64	A	-0.794882
65	U	-0.512809
66	G	0.054142
67	U	-0.343212
68	C	-0.0139538
69	C	-0.0249274
70	C	0.0578144
71	U	0.00276015
72	U	0.312026
73	G	0.203899
74	G	0.0986642
75	G	0.0763958
76	A	0.0499124
77	A	-0.274521
78	G	0.0010406
79	G	0.0263569
80	U	0.131548
81	C	0.196201
82	U	0.590085
83	G	0.183848
84	A	0.139069
85	G	-0.231205
86	A	-0.0872289
87	C	0.639139
88	U	0.515697
89	A	-0.11468
90	G	0.0791585
91	G	0.155904
92	G	0.0450477
93	C	0.104978
94	C	0.52319
95	A	0.095731
96	G	-0.163853
97	A	0.0489099
98	G	-0.0523218
99	G	0.0044895
100	C	0.0650533
101	G	0.295382
102	G	0.0406922
103	C	-0.0856619
104	C	-1.20117
105	C	0.0224202
106	U	1.00805
107	A	0.104521
108	A	0.0131933
109	C	0.0717035
110	A	0.571703
111	G	0.0720264
112	G	0.0311237
113	G	-0.111163
114	C	0.126768
115	U	0.112264
116	C	0.0742884
117	U	0.00157157
118	C	0.00275379
119	C	0.0233653
120	C	0.432114
121	U	-0.0523563
122	G	0.0203852
123	A	0.0753359
124	G	-0.0144069
125	C	-0.878832
126	U	-0.560423
127	U	-0.328252
128	C	-0.136541
129	G	0.127962
130	G	0.242509
131	G	0.066518
132	G	-0.102691
133	A	-0.172404
134	G	-0.985484
135	G	0.0284746
136	U	0.888886
137	G	0.0126512
138	A	0.0164786
139	G	0.416119
140	U	-0.0157385
141	U	0.0890385
142	C	0.085944
143	C	0.220968
144	C	0.540087
145	A	0.907923
146	G	0.115315
147	A	0.231833
148	G	0.0678877
149	A	-0.253561
150	A	-0.105217
151	C	0.131297
152	G	0.140064
153	G	-0.0360307
154	G	0.0350511
155	G	0.0297097
156	C	0.00888939
157	U	0.00698668
158	C	0.114129
159	C	0.0567773
160	G	-0.0398148
161	C	-0.189658
162	G	0.114929
163	C	0.481322
164	G	0.313635
165	A	0.715137
166	G	0.409374
167	G	0.230367
168	U	0.379623
169	C	4.63344
170	A	-1.51226
171	G	-0.304456
172	A	-0.212945
173	C	-0.590464
174	U	1.65434
175	G	0.255372
176	G	0.255338
177	G	0.0376925
178	C	0.0230214
179	A	0.264556
180	G	0.197582
181	G	0.0329712
182	A	0.0912447
183	G	0.044659
184	A	0.299099
185	U	0.0677617
186	G	0.0194965
187	C	2.09525e-05
188	C	-0.263229
189	G	0.12921
190	U	0.21296
191	G	0.0181157
192	G	-0.000733706
193	A	0.0067053
194	C	0.0103892
195	C	0.0104599
196	C	0.00612262
197	C	0.393995
198	G	0.0260438
199	C	-0.0203716
200	C	0.0293346
201	C	-0.0334584
202	U	-0.0275964
203	U	-0.0198694
204	C	-0.127036
205	G	0.0242141
206	G	0.0159499
207	G	0.0812478
208	G	-0.00399042
209	A	0.0373057
210	G	0.0100641
211	G	-0.0101425
212	G	-0.068139
213	G	-0.0573129
214	C	-0.00887416
215	C	-0.00517418
216	C	-0.0254501
217	G	-0.010214
218	G	-0.0648404
219	C	-0.281246
220	G	0.0183128
221	G	0.0437785
222	A	0.115303
223	U	0.101883
224	G	0.00714402
225	C	0.00823289
226	C	-0.137612
227	U	-0.0414673
228	C	0.00230876
229	C	0.0489396
230	U	0.124818
231	U	-0.00401238
232	U	0.00914751
233	G	0.00605138
234	C	0.00813101
235	C	0.032808
236	G	0.0175917
237	G	-0.00282248
238	A	0.00229153
239	G	-0.00660652
240	C	-0.00806771
241	U	0.0321543
242	U	0.22124
243	G	0.0137549
244	G	0.00222092
245	A	0.00189582
246	A	-0.0266633
247	C	-0.0463503
248	A	-0.00578098
249	G	-0.0449951
250	A	0.00295943
251	C	0.0452496
252	U	0.00844359
253	C	-0.0178075
254	A	0.00371377
255	C	-0.00388163
256	G	0.0139749
257	G	0.00365175
258	C	-1.28358e-05
259	C	0.000478823
260	A	0.0101278
261	G	-0.0081744
262	C	-0.0103419
263	G	0.00638525
264	A	-0.00688381
265	A	-0.00333678
266	G	0.00936417
267	U	0.0684936
268	G	-0.000247654
269	A	0.00324759
270	G	-0.0012175
271	U	-0.00492213
272	U	-0.000476996
273	C	-0.00216474
274	A	-0.00117245
275	A	-0.00093452
276	U	-0.00168761
277	G	-0.00331325
278	G	-0.00121381
279	C	-0.00198969
280	U	-0.000394843
281	G	-0.000466035
282	A	-0.000638831
283	G	-0.000288182
284	G	1.23071e-05
285	U	-0.000466911
286	G	-0.000853558
287	A	-0.0020833
288	G	-0.00126505
289	G	-0.000433762
290	U	-0.00103293
291	A	-0.00228395
292	C	-0.00146747
293	C	-0.00327312
294	C	-0.00612909
295	C	-0.00700655
296	G	-0.00947676
297	C	-0.00857033
298	A	-0.0151342
299	G	-0.00708293
300	G	-0.00480886
301	G	-0.0029473
302	G	-0.000335514
303	A	-2.89877e-05
304	C	1.5748e-05
305	C	4.92344e-06
306	U	0
307	C	0
308	A	0
309	U	4.92344e-06
310	A	0
311	A	0
312	C	0

## Sheet: Figure 5
nt	ref	Cell Lysis Reactivity 1mM TbCl3	Delta Terbium Reactivity
1	A	3.98955	-2.85563
2	T	0.273211	0.416911
3	T	0.239589	5.77685
4	A	0.0194074	0.0216768
5	A	0.0270465	0.0119275
6	A	0.0287758	0.02709
7	G	0.0111059	0.0326785
8	G	0.0350643	-0.0058651
9	T	0.0349501	-0.00870787
10	T	0.0889586	0.0418752
11	T	0.0519473	-0.0380999
12	A	0.101828	-0.0261294
13	T	0.0397653	-0.032227
14	A	0.00849586	-0.00616497
15	C	0.0198435	-0.0198435
16	C	0.049138	-0.0421096
17	T	0.0711775	-0.0604573
18	T	0.0565712	-0.0171715
19	C	0.0342621	-0.0325069
20	C	0.0576202	0.0888197
21	C	0.461136	-0.135857
22	A	0.16025	0.11287
23	G	0.0380529	-0.0110976
24	G	0.0511506	-0.0498354
25	T	0.0061359	0.0197481
26	A	0.0861881	-0.0209076
27	A	0.0181197	-0.0079977
28	C	0.0806444	-0.00247535
29	A	0.0229762	-0.0203504
30	A	0.00853603	-0.00324347
31	A	0.0276982	0.00322299
32	C	0.0101959	-0.00785101
33	C	0.0372631	-0.000924071
34	A	0.0632157	-0.0123304
35	A	0.0911742	-0.0422514
36	C	0.106969	0.0179792
37	C	0.25594	0.181835
38	A	0.0892074	-0.0179629
39	A	0.0601225	-0.00472782
40	C	0.217446	-0.108906
41	T	0.0721639	0.00745591
42	T	0.148018	-0.0336935
43	T	0.100962	-0.00460586
44	C	0.180474	-0.118845
45	G	0.0269093	-0.0269093
46	A	0.0846541	-0.0565979
47	T	0.0151366	-0.00120155
48	C	0.0546903	-0.0445494
49	T	0.0135352	-0.00817026
50	C	0.0735703	-0.0343954
51	T	0.0880224	-0.0162623
52	T	0.100501	0.00259678
53	G	0.0894027	-0.0661081
54	T	0.0122837	0.0727129
55	A	0.0210986	-0.0170125
56	G	-0.000802387	0.00879226
57	A	0.0107523	-0.0102093
58	T	0.0024403	0.0211474
59	C	0.0381486	0.0262384
60	T	0.0914311	-0.0532122
61	G	0.0546212	0.0870408
62	T	0.120938	-0.0331013
63	T	0.0470699	0.00546724
64	C	0.13479	-0.0574467
65	T	0.112379	-0.000908475
66	C	0.921722	1.25498
67	T	2.36552	8.2073
68	A	0.068514	0.0616832
69	A	0.0758687	0.0364981
70	A	0.101061	0.0157058
71	C	0.1305	-0.068586
72	G	0.0306047	-0.0123909
73	A	0.0268382	0.00685523
74	A	0.0302092	-0.00381769
75	C	0.116539	-0.0454077
76	T	0.0880113	-0.00143529
77	T	0.104792	0.0794487
78	T	0.0422987	4.77092
79	A	0.0514932	0.00247334
80	A	0.0685178	-0.0250489
81	A	0.0432226	-0.0188463
82	A	0.0463995	-0.0194013
83	T	0.00391653	0.0164369
84	C	-0.0101053	0
85	T	-0.0129205	0.024699
86	G	-0.00134568	0.00108587
87	T	0.00147623	0.00397458
88	G	0.00439857	-0.00082735
89	T	0.00807408	0.00978691
90	G	0.000731086	0.0116074
91	G	0.0196222	0.000554395
92	C	0.0773667	-0.0275153
93	T	0.024329	-0.00561694
94	G	0.0189177	-0.0150797
95	T	-0.00692925	0.00205942
96	C	-0.0191091	0
97	A	-0.00619615	0
98	C	-0.00666815	0
99	T	-0.00789332	0
100	C	0.00502119	-0.00328005
101	G	0.00633675	-0.00397778
102	G	-0.00548314	0
103	C	0.0409174	-0.0209557
104	T	0.108919	-0.0316559
105	G	0.0222743	-0.0158989
106	C	0.135864	0.00331007
107	A	0.060696	-0.0175523
108	T	0.0832963	0.0161207
109	G	0.00914861	-0.00662583
110	C	0.0324385	-0.0129647
111	T	0.0161788	-0.00819101
112	T	-0.000660789	0.0309082
113	A	-0.00465967	0
114	G	-0.018236	0.0017505
115	T	-0.0106563	0
116	G	-0.00293238	0.00180199
117	C	-0.00208882	0
118	A	-0.0124823	0
119	C	0.00675853	0.00094341
120	T	-0.0136291	0
121	C	-0.0264035	0
122	A	-0.0032939	0.00163349
123	C	-0.0111729	0
124	G	-0.00614594	0
125	C	-0.00467975	0
126	A	-0.0013256	0.0180183
127	G	0.0160073	-0.000609055
128	T	0.0251569	0.234332
129	A	0.0184895	0.00335268
130	T	0.0451908	4.19537
131	A	0.0805844	0.122394
132	A	0.132041	-0.00665638
133	T	0.130791	0.340337
134	T	0.1916	13.7831
135	A	0.0682934	0.300597
136	A	0.355109	0.0256325
137	T	0.443925	8.37355
138	A	0.0875377	0.244132
139	A	0.0574442	0.108291
140	C	0.196665	0.764553
141	T	0.352982	15.9052
142	A	0.112995	0.261698
143	A	0.129268	0.085595
144	T	0.127549	0.997474
145	T	0.254109	11.9595
146	A	0.0142819	0.15203
147	C	0.0570353	0.231488
148	T	0.0275854	0.259
149	G	0.024398	0.0616635
150	T	0.0197002	0.00702185
151	C	0.0328018	-0.0146265
152	G	0.000293238	0.0225705
153	T	-0.0143858	0.00682973
154	T	-8.54607e-05	0.0157878
155	G	-0.0259751	0
156	A	-0.00981141	0
157	C	-0.0380436	0
158	A	-0.0466347	0
159	G	-0.00995201	0.209168
160	G	-0.0113886	0.00380992
161	A	0.000792344	0.0174661
162	C	0.0356862	0.0179693
163	A	0.00940972	0.0235733
164	C	0.0865961	0.181823
165	G	0.00878709	0.0593119
166	A	0.0568145	0.0412915
167	G	0.358366	-0.214584
168	T	0.505671	-0.129299
169	A	0.00937959	0.0413094
170	A	-0.000689912	0.00915673
171	C	-0.00603547	0.0167274
172	T	-0.0135015	0
173	C	-0.00100424	0.080965
174	G	0.0720612	0.0378821
175	T	0.0312004	0.0294173
176	C	0.0304366	-0.0183011
177	T	0.0085762	0.0381841
178	A	-0.00508145	0.0419427
179	T	-0.00445882	0
180	C	0.00902811	0.00872327
181	T	0.0135372	0.0227642
182	T	-0.00855611	0.048552
183	C	-0.015851	0.014662
184	T	-0.0222869	0.0289901
185	G	0.00120509	0.0200697
186	C	-0.14439	0.09949
187	A	-0.0389994	0.0126744
188	G	-0.0260875	0.00181603
189	G	-0.0120555	0
190	C	-0.0063267	0
191	T	-0.0205309	0.0116694
192	G	-0.00479022	0.0207745
193	C	0.0173716	-0.0148722
194	T	0.0122086	0.00962905
195	T	0.00424793	-0.000803088
196	A	-0.00674848	0.00746192
197	C	-0.00897789	0.0527009
198	G	-0.0063267	0.0488276
199	G	0.0281226	0.00447272
200	T	0.0705021	-0.0230741
201	T	1.14925	-0.444377
202	T	0.0749071	0.0012413
203	C	0.146671	-0.0311598
204	G	0.0364621	-0.0104317
205	T	0.0420632	-0.0108052
206	C	0.00455924	-0.000885058
207	C	0.0386297	0.0204521
208	G	0.0410494	-0.0164501
209	T	0.107185	-0.00984301
210	G	0.186622	-0.0218155
211	T	0.0556455	0.036418
212	T	0.0331576	-0.0126479
213	G	0.00506136	0.0070539
214	C	-0.0188238	0
215	A	-0.013347	0.00754327
216	G	-0.0106134	0.321457
217	C	-0.0685908	0.696465
218	C	0.106167	0.174382
219	G	0.0293466	0.0558872
220	A	0.173589	0.217222
221	T	-0.113987	0.121387
222	C	-0.271868	0.328724
223	A	0.124263	0.286959
224	T	0.0726287	0.053244
225	C	-0.00503124	0.0283752
226	A	-0.0337836	0.0102495
227	G	-0.00559361	0.00627041
228	C	-0.0453817	0
229	A	-0.0291779	0
230	C	-0.0565283	0.051995
231	A	-0.00497098	0.0663212
232	T	-0.0215886	0
233	C	-0.00899798	0
234	T	-0.0980516	0.146765
235	A	0.0344232	0.0879684
236	G	-0.0450269	0.10933
237	G	0.0436138	0.0979389
238	T	0.373923	0.828555
239	T	6.3446	-3.20311
240	T	1.11211	-0.65233
241	C	0.313575	-0.101001
242	G	0.0579072	0.0183021
243	T	0.0532939	0.0136827
244	C	-0.00301272	0.00928858
245	C	-0.0357833	0.0685127
246	G	-0.0622504	0
247	G	-0.033154	0
248	G	-0.00846573	0
249	T	-0.0443628	0
250	G	-0.0998242	0
251	T	-0.0036956	0
252	G	-0.0094298	0.0250062
253	A	-0.0012553	0.0467305
254	C	-0.0162188	0.00877756
255	C	-0.0938038	0
256	G	-0.0397223	0.0193829
257	A	-0.0440692	0.00836563
258	A	-0.0475173	0.0432934
259	A	-0.00348471	0.0758254
260	G	-0.0652498	0.00406735
261	G	-0.0189036	0.0204132
262	T	-0.0388083	0.0827069
263	A	-0.0558237	0.00301424
264	A	-0.0313784	0.00123097
265	G	-0.0563517	0
266	A	-0.0344102	0.00288786
267	T	-0.0594458	0.0153743
268	G	-0.0435586	0.00360398
269	G	-0.0438435	0
270	A	-0.0367	0
271	G	-0.0224377	0
272	A	-0.00315331	0.013224
273	G	-0.00538272	0
274	C	0.00137581	0.00491243
275	C	0.00414751	0.0395046
276	T	-0.00572416	0.161887
277	T	-0.0324802	0.0474113
278	G	-0.03817	0
279	T	-0.00861637	0.0157301
280	C	-0.00324369	0.00673453
281	C	-0.00607564	0.00142755
282	C	0.00919883	0.0232071
283	T	0.00504128	0.124493
284	G	0.120257	0.00805976
285	G	0.509959	-0.0540036
286	T	0.320746	0.0842573
287	T	0.14585	0.220519
288	T	-0.00312318	0.0358721
289	C	-0.0232394	0.000716115
290	A	-0.0574549	0
291	A	-0.025579	0.000505493
292	C	-0.0844468	0.00984218
293	G	-0.0864527	0.00446051
294	A	-0.0143053	0.0428371
295	G	0.0102186	0.0297006
296	A	0.0287101	-0.0287101
297	A	0.0119007	0.00129086
298	A	0.0085059	0.00933178
299	A	0.0534448	-0.00969197
300	C	0.170149	0.0204705
301	A	0.0254506	0.0104523
302	C	-0.044176	0.00250874
303	A	-0.0246479	0
304	C	-0.0450281	0.0050136
305	G	-0.0231014	0.0117148
306	T	-0.0344297	0
307	C	-0.00778285	0.00085653
308	C	0.00253068	0.0258729
309	A	0.0229139	0.0101867
310	A	0.0321115	-0.0030477
311	C	0.0692259	0.02828
312	T	-0.0102291	0.0729847
313	C	-0.0576904	0.0380309
314	A	-0.0119063	0.0398938
315	G	0.0027014	0.0310053
316	T	0.0323746	0.0437188
317	T	0.0233841	-0.00689323
318	T	-0.00507141	0.0392167
319	G	0.0169825	-0.00999507
320	C	0.00952018	0.0262314
321	C	0.0704979	0.0195121
322	T	0.0835212	0.418428
323	G	0.170555	0.245831
324	T	0.981579	-0.413948
325	T	2.17885	-1.14277
326	T	0.382769	-0.07572
327	T	0.345427	0.714766
328	A	0.066063	0.00426018
329	C	0.0610777	-0.00996664
330	A	-0.011547	0.0723879
331	G	0.0152897	0.0314041
332	G	0.0440278	0.290605
333	T	0.19363	-0.121833
334	T	0.18232	-0.0832513
335	C	0.746036	-0.254904
336	G	0.0722764	-0.0397813
337	C	0.185223	-0.101595
338	G	-0.00946997	0.0030236
339	A	0.00961056	-0.00346564
340	C	-0.0130828	0.0191622
341	G	0.0352241	0.0520538
342	T	0.114231	-0.0541989
343	G	0.144491	-0.0656211
344	C	0.822014	-0.504007
345	T	0.503286	0.0931813
346	C	1.2527	-0.857412
347	G	0.317528	-0.211965
348	T	0.337645	1.08976
349	A	0.0513375	-0.0257247
350	C	-0.0027014	0.0533546
351	G	-0.028464	0
352	T	-0.0407486	0.130887
353	G	0.067926	0.158896
354	G	0.0841517	-0.0581972
355	C	0.153018	-0.153018
356	T	0.211398	-0.188854
357	T	0.333564	-0.25382
358	T	0.658839	-0.61999
359	G	0.270888	-0.249397
360	G	0.0168425	-0.0168425
361	A	0.0109371	0.00900291
362	G	-0.0337144	0
363	A	-0.0237525	0
364	C	0.0351071	-0.0286589
365	T	0.0498973	-0.00742802
366	C	0.116612	-0.0949835
367	C	0.174674	-0.0348003
368	G	0.926767	-0.58444
369	T	1.81774	2.04416
370	G	0.468255	-0.0558983
371	G	0.513925	-0.264564
372	A	0.462786	-0.289083
373	G	0.0899492	-0.034477
374	G	0.0584489	-0.0350356
375	A	0.374193	-0.350348
376	G	0.232253	2.63063
377	G	0.531681	-0.38304
378	T	0.477809	-0.425546
379	C	1.60437	-1.4185
380	T	3.45044	-3.371
381	T	1.51743	-0.577775
382	A	3.16401	-2.78975
383	T	1.11196	-1.10278
384	C	0.230287	-0.230287
385	A	0.316865	-0.316865
386	G	0.432772	-0.425654
387	A	0.014986	-0.014986
388	G	-0.0691228	0
389	G	0.0408489	-0.0408489
390	C	0.498085	-0.498085
391	A	0.0373309	-0.0373309
392	C	0.0393806	0.154973
393	G	0.131083	0.281064
394	T	0.0713705	-0.0481321
395	C	0.306523	-0.207815
396	A	0.263102	-0.220672
397	A	0.274822	-0.217181
398	C	0.419597	0.47516
399	A	0.756304	-0.487465
400	T	0.324617	0.568893
401	C	0.47587	-0.00247344
402	T	0.483343	1.6403
403	T	0.230658	18.8383
404	A	0.225937	0.0546213
405	A	0.129207	-0.0347397
406	A	0.256679	-0.172454
407	G	-0.0296435	0.00504749
408	A	-0.0017775	0.054003
409	T	0.00600535	0.133088
410	G	-0.0688433	0
411	G	-0.011107	0.00288786
412	C	-0.00424793	0
413	A	0.0148861	-0.00611222
414	C	0.00884734	0.0642682
415	T	0.0665786	-0.0385972
416	T	0.0817713	-0.0281659
417	G	0.118216	-0.116349
418	T	0.172573	-0.13353
419	G	-0.028113	0.0139034
420	G	-0.00846573	0
421	C	0.113913	-0.113913
422	T	0.267559	-0.177963
423	T	0.0731717	0.0501069
424	A	0.127872	-0.0800854
425	G	0.139436	-0.10361
426	T	0.0256638	0.0031733
427	A	0.0873408	-0.0667485
428	G	0.0668003	-0.0668003
429	A	0.00137581	-0.00137581
430	A	-0.000872683	0.000772281
431	G	-0.0240665	0.0251628
432	T	-0.0091687	0.0197517
433	T	0.00227962	0.139433
434	G	0.173925	-0.0580583
435	A	0.104998	-0.0517898
436	A	0.196575	-0.196575
437	A	0.290816	-0.197339
438	A	0.425172	-0.224873
439	A	0.347441	-0.0860582
440	G	0.0444819	0.0120095
441	G	0.0185508	-0.00843565
442	C	0.192687	-0.0797394
443	G	0.374233	-0.139984
444	T	1.21473	0.630743
445	T	10.4692	-9.23882
446	T	0.883489	-0.379251
447	T	0.547112	-0.00854824
448	G	0.0180759	-0.00828562
449	C	0.0103019	-0.00291279
450	C	0.00659785	0.0421373
451	T	0.0353313	-0.0353313
452	C	0.0200913	-0.014061
453	A	0.0247234	-0.0247234
454	A	0.00533251	-0.00533251
455	C	0.0314915	-0.0207034
456	T	-0.014073	0.0434818
457	T	0.0975156	-0.0725963
458	G	0.0505332	-0.0505332
459	A	0.0494211	-0.0494211
460	A	0.00936955	-0.00936955
461	C	-0.0721607	0
462	A	0.0260802	-0.0260802
463	G	-0.00813433	0
464	C	-0.0135696	0
465	C	-0.0280154	0.0335983
466	C	0.0301443	-0.0301443
467	T	0.0317767	0.0217244
468	A	0.0515309	-0.0515309
469	T	0.101522	-0.0495411
470	G	-0.0221479	0
471	T	-0.0556986	0
472	G	-0.0132554	0
473	T	0.104363	-0.104363
474	T	0.0882866	-0.0882866
475	C	-0.0598945	0
476	A	-0.0193367	0.0303627
477	T	-0.0027717	0.0138332
478	C	0.0736096	-0.0736096
479	A	0.105423	-0.105423
480	A	0.0694575	-0.063296
481	A	0.0311244	-0.0181211
482	C	-0.0197828	0
483	G	0.0175968	-0.0175968
484	T	0.0125207	-0.0125207
485	T	-0.00148627	0
486	C	-0.0372383	0
487	G	-0.0311306	0
488	G	-0.0686376	0
489	A	-0.0181899	0
490	T	0.0884037	-0.0884037
491	G	-0.00318344	0
492	C	-0.0219448	0
493	T	-0.0229209	0
494	C	0.0373403	-0.0373403
495	G	0.00836531	-0.00836531
496	A	-0.00787323	0
497	A	-0.0020386	0
498	C	-0.0262256	0
499	T	-0.103313	0
500	G	-0.00359517	0
501	C	-0.0389706	0
502	A	-0.00472996	0
503	C	0.00412742	-0.00412742
504	C	0.0702959	-0.0702959
505	T	0.0776543	-0.0713699
506	C	-0.0459891	0
507	A	0.267358	-0.267358
508	T	-0.423828	0
509	G	-0.00230975	0
510	G	0.0850208	-0.0850208
511	T	0.0527065	-0.0527065
512	C	-0.0695058	0
513	A	0.204478	-0.204478
514	T	-0.0949328	0.0668413
515	G	0.209922	-0.209922
516	T	0.174606	0.0420121
517	T	-0.374109	0
518	A	0.183462	-0.183462
519	T	-0.412115	0
520	G	-0.0493347	0
521	G	0.110997	-0.110997
522	T	0.0990961	-0.0990961
523	T	-0.195665	0
524	G	0.00868666	-0.00868666
525	A	0.0885294	-0.0885294
526	G	0.0480806	-0.0480806
527	C	0.185081	-0.185081
528	T	0.0169268	-0.0169268
529	G	-0.00483039	0
530	G	0.0709477	-0.0709477
531	T	0.04603	-0.04603
532	A	0.272898	-0.272898
533	G	0.00410734	-0.00410734
534	C	-0.121687	0
535	A	0.0421995	-0.0421995
536	G	0.0841954	-0.0841954
537	A	0.148637	-0.148637
538	A	0.172016	-0.172016
539	C	0.315047	-0.315047
540	T	0.075944	-0.075944
541	C	0.108738	-0.108738
542	G	0.0754547	-0.0754547
543	A	0.31937	-0.31937
544	A	0.324376	-0.324376
545	G	-0.158821	0
546	G	0.0203751	-0.0203751
547	C	-0.169827	0
548	A	-0.020399	0
549	T	-0.0166963	0
550	T	0.00697946	-0.00373588
551	C	-0.0498107	0
552	A	0.914776	-0.706649
553	G	0.0591213	0.597617
554	T	-0.166935	1.30204
555	A	0.0215036	0.0091326
556	C	-0.139308	0
557	G	0.0656438	-0.0656438
558	G	0.662224	-0.464648
559	T	0.269575	0.4711
560	C	0.444876	0.00321658
561	G	0.615055	2.11451
562	T	0.0320173	11.5182
563	A	0.166599	-0.0430314
564	G	0.134238	-0.0470241
565	T	0.0205531	0.0493287
566	G	-0.215076	0
567	G	-0.163789	0
568	T	-0.206574	0
569	G	-0.355371	0
570	A	-0.22363	0
571	G	-0.430675	0
572	A	-0.0731282	0
573	C	-0.173827	0
574	A	-0.048966	0
575	C	0.156971	-0.156971
576	T	0.376674	-0.376674
577	T	0.950632	-0.950632
578	G	-0.0806198	0
579	G	-0.0865769	0
580	T	-0.0880848	0
581	G	0.376083	0.0241271
582	T	0.743047	-0.573276
583	C	1.67989	-1.05698
584	C	2.66999	-1.5768
585	T	0.659634	-0.552537
586	T	0.168809	-0.168809
587	G	-0.122736	0
588	T	-0.0649668	0
589	C	-0.0260073	0
590	C	-0.0303257	0
591	C	0.334372	-0.0814158
592	T	0.260224	-0.0526067
593	C	-0.666172	1.26594
594	A	0.685557	-0.563719
595	T	0.414126	-0.336216
596	G	1.46738	-1.17657
597	T	-0.387464	0
598	G	-0.170134	0
599	G	-0.163312	0.0337402
600	G	-0.0307205	0.0894558
601	C	0.117816	-0.0876724
602	G	0.392371	-0.203932
603	A	0.206892	-0.206892
604	A	-0.0634258	0
605	A	0.370882	-0.293668
606	T	-0.0150211	0
607	A	-0.0518228	0
608	C	-0.0064673	0
609	C	-0.0964888	0
610	A	-0.0863548	0
611	G	-0.109547	0
612	T	-0.122563	0
613	G	-0.0613628	0.155657
614	G	-0.015827	0
615	C	-0.0200179	0
616	T	-0.103274	0
617	T	-0.0929597	0
618	A	-0.0395179	0
619	C	-0.0276119	0.0637323
620	C	-0.387595	0.845018
621	G	-0.0412062	0
622	C	0.120086	-0.120086
623	A	0.0325036	-0.0325036
624	A	0.850538	-0.784865
625	G	-0.419253	0
626	G	0.0454209	-0.0140801
627	T	0.155684	-0.15156
628	T	0.000471992	-0.000471992
629	C	0.0720806	-0.0720806
630	T	0.0443305	0.00318196
631	T	0.0153227	-0.0153227
632	C	0.794669	-0.639472
633	T	4.4341	-4.4341
634	T	0.136549	-0.0913674
635	C	0.307936	-0.184824
636	G	0.169936	-0.169936
637	T	-0.337728	2.76568
638	A	-0.270394	0
639	A	-0.216899	0
640	G	-0.0902365	0
641	A	-0.19293	0
642	A	0.00324369	0.011252
643	C	-0.141444	0.068375
644	G	-0.361101	0
645	G	0.121315	1.40981
646	T	-0.54558	26.2055
647	A	-0.0440956	0.183766
648	A	0.0192212	0.36244
649	T	-0.128016	6.24922
650	A	0.145721	-0.145721
651	A	-0.270333	0
652	A	-0.280362	0
653	G	-0.494174	0
654	G	-0.16366	0
655	A	-0.124909	0
656	G	0.0783546	-0.0783546
657	C	0.439208	-0.439208
658	T	0.14005	-0.14005
659	G	0.0350135	-0.0350135
660	G	0.36739	-0.36739
661	T	-0.0756644	0
662	G	-0.0514939	0
663	G	0.0015867	-0.0015867
664	C	0.00874692	-0.00874692
665	C	-0.0885922	0
666	A	2.36111	-2.36111
667	T	2.48809	-2.48809
668	A	-0.203545	0
669	G	-0.298077	0
670	T	0.000399687	-0.000399687
671	T	-0.114298	0
672	A	0.280351	-0.280351
673	C	-0.0528772	0
674	G	-0.248208	0
675	G	-0.0160777	0
676	C	-0.0747516	0
677	G	-0.0356858	0
678	C	-0.146726	0
679	C	-0.127421	0
680	G	0.0163537	-0.0163537
681	A	0.230193	-0.230193
682	T	-0.385978	0
683	C	0.259682	-0.22924
684	T	-1.89793	0
685	A	0.101729	-0.0922267
686	A	0.144428	-0.144428
687	A	0.0336573	-0.0336573
688	G	0.0370561	-0.033176
689	T	0.0601774	-0.0407378
690	C	0.0572975	-0.0572975
691	A	0.305556	-0.218125
692	T	0.46491	-0.3486
693	T	0.792877	-0.792877
694	T	0.656361	-0.556417
695	G	0.0929223	-0.0870153
696	A	0.0621466	-0.0621466
697	C	0.113711	-0.113711
698	T	0.0407749	-0.0055359
699	T	-1.71629	0
700	A	-0.302015	0
701	G	-0.11923	0
702	G	0.131605	-0.131605
703	C	-0.0632606	0
704	G	-0.14956	0
705	A	-0.0201139	0
706	C	-0.181922	0
707	G	-0.128392	0
708	A	-0.114196	0
709	G	-0.017532	0
710	C	-0.101505	0
711	T	-0.188897	0
712	T	-0.16934	0
713	G	-0.165296	0
714	G	-0.0267908	0
715	C	-0.130706	0
716	A	-0.0842874	0
717	C	-0.141805	0
718	T	-0.249073	0
719	G	-0.176598	0
720	A	0.0161535	-0.0161535
721	T	-0.0231753	0
722	C	-0.0458631	0
723	C	-0.108174	0
724	T	-0.0578576	0
725	T	-0.565499	2.54008
726	A	-0.0618002	0.568584
727	T	-0.215557	0.502893
728	G	-0.0379185	0
729	A	-0.0632768	0
730	A	0.0268593	0.00877219
731	G	-0.0289675	0.0288402
732	A	0.0247814	0.062073
733	T	-0.151362	0
734	T	-0.077236	0.0268919
735	T	-0.208486	0
736	T	-0.0886251	0
737	C	-0.584397	0
738	A	-0.384484	0
739	A	-0.381909	0
740	G	-0.345365	0
741	A	-0.263371	0
742	A	-0.156075	0
743	A	-0.058301	0.000152116
744	A	0.0021792	0.00379039
745	C	0.11822	-0.0696125
746	T	-0.450858	0.00580863
747	G	-0.459348	0
748	G	-0.157006	0
749	A	-0.166062	0
750	A	-0.00991184	0
751	C	-0.327528	0
752	A	-0.00371568	0
753	C	-0.00943984	0.151287
754	T	-0.249419	0.775906
755	A	-0.0234374	0
756	A	-0.0984047	0
757	A	-0.0112695	0
758	C	-0.298848	0
759	A	-0.172413	0
760	T	-0.240282	0
761	A	-0.298804	0
762	G	-0.0627618	0
763	C	-0.321893	0
764	A	-0.182142	0
765	G	-0.0946266	0
766	T	-0.246935	0
767	G	-0.139012	0
768	G	-0.0660709	0
769	T	-0.185244	0
770	G	-0.388047	0
771	T	-0.205137	0
772	T	-0.262654	0
773	A	-0.078052	0
774	C	-0.0746469	0
775	C	-0.0540568	0
776	C	-0.217956	0
777	G	-0.202404	0
778	T	-0.68701	0
779	G	-0.125044	0
780	A	0.0650933	-0.0650933
781	A	-0.0673527	0
782	C	-0.198089	0
783	T	-0.0128072	0
784	C	-0.397536	0
785	A	-0.0142009	0
786	T	-0.23541	0
787	G	0.00562374	-0.00562374
788	C	-0.225018	0
789	G	-0.0743363	0
790	T	-0.224634	0
791	G	-0.118944	0
792	A	-0.111432	0
793	G	-0.0860894	0
794	C	-0.215594	0.0509861
795	T	-1.10297	0
796	T	-1.75354	0
797	A	-0.205091	0
798	A	-0.0913097	0
799	C	-0.310129	0
800	G	-0.127829	0
801	G	-0.414289	0
802	A	-0.394317	0
803	G	-0.765158	0
804	G	-0.601541	0
805	G	-0.0811336	0
806	G	0.0728964	-0.0269807
807	C	-0.273006	0
808	A	-0.162163	0.60981
809	T	-2.51113	0
810	A	-0.0577083	0
811	C	-0.180867	0
812	A	-0.0623907	0
813	C	-0.163577	0
814	T	-0.0520997	0
815	C	-0.389572	0
816	G	-0.111959	0
817	C	-0.067215	0
818	T	-0.244954	0
819	A	-0.272402	0
820	T	-0.607459	0
821	G	-0.242731	0
822	T	-0.175715	0
823	C	-0.418141	0
824	G	-0.384043	0
825	A	-0.208345	0
826	T	-0.490499	0.144148
827	A	-0.257828	0
828	A	-0.0618037	0
829	C	-0.179151	0
830	A	-0.0968408	0
831	A	-0.0482275	0
832	C	-0.0722858	0
833	T	-0.11974	0
834	T	-0.0808	0
835	C	-0.134035	0
836	T	-0.169517	0
837	G	-0.141497	0
838	T	-0.277564	0
839	G	-0.160062	0
840	G	-0.0643434	0
841	C	-0.0639524	0
842	C	-0.100617	0
843	C	-0.748941	0
844	T	-1.48363	0
845	G	-0.263577	0
846	A	-0.248481	0
847	T	-0.368758	0
848	G	-0.20615	0
849	G	-0.146984	0
850	C	-0.120619	0
851	T	-0.564558	0
852	A	-0.131287	0
853	C	-0.0938273	0
854	C	-0.0348086	0
855	C	0.220173	-0.220173
856	T	0.0646391	-0.0646391
857	C	0.0275979	-0.0142965
858	T	0.0572081	0.0100779
859	T	0.0371391	-0.0371391
860	G	0.00997209	-0.00997209
861	A	-0.0836761	0
862	G	0.111029	-0.111029
863	T	-0.168075	0
864	G	0.00353492	-0.00353492
865	C	-0.0638275	0
866	A	0.406819	-0.406819
867	T	0.130832	-0.130832
868	T	-0.0258523	2.55975
869	A	0.108352	-0.0312014
870	A	-0.031258	0
871	A	-0.0286362	0.000791003
872	G	0.144036	-0.144036
873	A	0.156669	-0.109336
874	C	0.0250392	-0.0250392
875	C	0.0952683	-0.00560422
876	T	0.276108	-0.19363
877	T	0.0935198	-0.0668899
878	C	0.175686	-0.101653
879	T	-0.0329012	1.11316
880	A	0.0963345	-0.0320944
881	G	0.00869671	0.00796598
882	C	-0.0115065	0.00612906
883	A	0.0247689	-0.0202757
884	C	-0.0463499	0
885	G	0.147782	-0.147782
886	T	0.0876326	0.16855
887	G	0.0966839	-0.0909207
888	C	0.151075	-0.128138
889	T	-0.0228567	0.207294
890	G	-0.0871672	0
891	G	0.103142	-0.103142
892	T	0.0841262	1.08
893	A	0.0190611	-0.0190611
894	A	-0.0141465	0
895	A	-0.00306293	0
896	G	0.0292624	-0.0292624
897	C	0.100076	0.020795
898	T	0.204163	-0.113153
899	T	0.074102	-0.0452451
900	C	-0.0731152	0.0305415
901	A	0.26936	-0.211816
902	T	0.0274974	-0.0274974
903	G	0.0573856	-0.0573856
904	C	0.0509467	-0.0373753
905	A	0.0432054	-0.0269546
906	C	0.0741081	-0.025465
907	T	0.120204	-0.0917728
908	T	0.179327	0.0486917
909	T	0.00579446	-0.00579446
910	G	-0.0697539	0
911	T	0.0015164	-0.0015164
912	C	-0.045253	0
913	C	-0.0509773	0.00250874
914	G	0.0311216	0.00300157
915	A	-0.201994	0.0434163
916	A	-0.0811686	0.061938
917	C	-0.521408	0
918	A	0.160824	-0.0997984
919	A	0.127285	-0.0878716
920	C	0.228714	-0.0277438
921	T	-0.109506	0
922	G	-0.000970095	0
923	G	-2.5106e-05	0
924	A	0.0463452	-0.0184177
925	C	0.547352	-0.346954
926	T	0.524428	0.352451
927	T	1.44123	2.92425
928	T	0.792125	7.64364
929	A	0.255912	0.391671
930	T	0.766313	-0.429801
931	T	0.143408	-0.0981927
932	G	-0.200647	0
933	A	0.0152935	-0.0152935
934	C	-0.159186	0
935	A	0.546815	-0.321579
936	C	0.216945	0.0118722
937	T	-0.0422896	5.65824
938	A	0.423359	-0.423359
939	A	0.144903	-0.0995444
940	G	-0.0664126	0
941	A	-0.0618266	0
942	G	-0.0520353	0
943	G	-0.0493235	0
944	G	-0.0662122	0.132108
945	G	0.16273	-0.161971
946	T	-0.00401695	1.77245
947	G	0.245831	1.5292
948	T	0.0583993	1.49192
949	A	1.6738	0.455184
950	T	0.0956358	1.55779
951	A	0.0883978	-0.0543397
952	C	0.0261513	-0.0261513
953	T	-0.0260439	0.0353384
954	G	-0.0375919	0
955	C	0.0097612	0.0311387
956	T	-0.0741926	0
957	G	0.0182973	-0.0182973
958	C	0.067961	-0.067961
959	C	-0.0810751	0
960	G	0.087141	-0.087141
961	T	-0.0104795	0
962	G	0.0337579	-0.0337579
963	A	0.13442	-0.107183
964	A	0.238423	-0.191842
965	C	-0.599331	0
966	A	0.398123	-0.00913456
967	T	-0.0521393	0.160474
968	G	-0.128976	0
969	A	0.0714864	-0.0714864
970	G	0.0408899	-0.0408899
971	C	-0.0929387	0
972	A	0.303832	-0.172851
973	T	-0.108239	1.27341
974	G	0.159497	-0.060574
975	A	0.0602621	-0.0602621
976	A	0.179212	-0.144889
977	A	0.288148	-0.206547
978	T	0.380842	-0.343579
979	T	0.0654438	-0.0181159
980	G	0.0152988	-0.0152988
981	C	0.0155837	-0.0155837
982	T	-0.0193716	0
983	T	-0.0376907	0.225234
984	G	0.0123028	0.0481107
985	G	0.306734	-0.145505
986	T	0.0588741	0.12287
987	A	0.0561843	-0.0209554
988	C	-0.0246894	0
989	A	-0.0349205	0
990	C	-0.0942603	0.35276
991	G	-0.0584401	0.00962581
992	G	-0.0271018	0
993	A	0.0341998	-0.0341998
994	A	0.159922	-0.155531
995	C	0.129664	-0.106097
996	G	0.224921	-0.183265
997	T	0.102692	-0.0871165
998	T	0.0262615	0.020202
999	C	0.167281	-0.085557
1000	T	0.0351381	0.204819
1001	G	0.0714236	-0.0360252
1002	A	0.0657958	-0.0657958
1003	A	0.0526276	-0.0490096
1004	A	0.0559733	-0.0559733
1005	A	0.0572035	0.185616
1006	G	-0.00465967	0
1007	A	0.0407119	-0.017803
1008	G	0.0328316	-0.0221176
1009	C	0.182287	-0.109732
1010	T	-0.0602848	0.795993
1011	A	0.262976	-0.214035
1012	T	0.0485091	0.454285
1013	G	0.113456	-0.0944604
1014	A	0.151067	-0.144906
1015	A	0.485984	0.00598507
1016	T	0.0957645	-0.0213132
1017	T	-0.00597522	0.0243966
1018	G	-0.00500111	0
1019	C	-0.0828358	0
1020	A	-0.0291428	0.00762036
1021	G	-0.0439552	0
1022	A	0.00756192	-0.00448215
1023	C	-0.00750166	0
1024	A	-0.0104453	0
1025	C	0.00170721	-0.00170721
1026	C	0.0746796	-0.0746796
1027	T	0.0756869	-0.0756869
1028	T	0.0279509	-0.0279509
1029	T	0.137858	-0.0628731
1030	T	0.0687848	-0.0212095
1031	G	0.0661549	-0.0661549
1032	A	0.0897623	-0.0897623
1033	A	0.0965807	-0.0965807
1034	A	0.253235	-0.216219
1035	T	0.249802	-0.249802
1036	T	0.142064	1.13681
1037	A	0.0778944	-0.0750159
1038	A	0.103124	-0.103124
1039	A	0.265778	-0.251353
1040	T	0.172652	0.333002
1041	T	-0.0232065	0
1042	G	-0.0658189	0
1043	G	-0.00777281	0
1044	C	8.05399e-05	-8.05399e-05
1045	A	0.0137217	-0.0137217
1046	A	0.0175136	-0.0175136
1047	A	0.136086	-0.136086
1048	G	0.0220938	-0.0220938
1049	A	0.0136593	-0.0136593
1050	A	-0.00550323	0
1051	A	0.181789	-0.181789
1052	T	0.146255	-0.146255
1053	T	0.0838951	-0.0838951
1054	T	-0.119645	0
1055	G	-0.121936	0
1056	A	-0.00162687	0
1057	C	-0.00577437	0
1058	A	0.0205295	-0.0205295
1059	C	0.175436	-0.175436
1060	C	0.464842	-0.454779
1061	T	0.316491	-0.316491
1062	T	0.176559	-0.176559
1063	C	0.285328	-0.285328
1064	A	0.210414	-0.210414
1065	A	0.330235	-0.330235
1066	T	-0.00744141	0
1067	G	-0.225352	0
1068	G	-0.272973	0
1069	G	-0.0321659	0
1070	G	0.0462474	-0.0462474
1071	A	0.193991	-0.193991
1072	A	0.807693	-0.529497
1073	T	0.2322	3.48522
1074	G	0.205222	-0.205222
1075	T	0.049215	-0.049215
1076	C	0.167912	-0.167912
1077	C	0.214844	-0.214844
1078	A	0.0672404	-0.0672404
1079	A	0.0983598	-0.0983598
1080	A	0.556299	-0.556299
1081	T	0.683383	-0.683383
1082	T	0.467907	-0.467907
1083	T	0.486137	-0.486137
1084	T	0.023855	1.68005
1085	G	0.766387	-0.713589
1086	T	0.199373	4.55665
1087	A	2.14091	-0.163334
1088	T	1.82569	-1.30181
1089	T	0.968925	-0.968925
1090	T	0.152167	-0.152167
1091	C	0.110247	-0.110247
1092	C	0.185136	-0.182449
1093	C	0.858637	-0.686196
1094	T	2.03299	-2.03299
1095	T	0.313795	-0.313795
1096	A	0.0935372	-0.0935372
1097	A	0.0667942	-0.0623946
1098	A	0.19907	-0.119648
1099	T	0.177647	-0.177647
1100	T	-0.0365024	0
1101	C	0.195444	-0.195444
1102	C	0.080489	0.0842701
1103	A	0.812414	-0.673826
1104	T	0.344428	1.69121
1105	A	0.265391	-0.248848
1106	A	0.509762	-0.508718
1107	T	0.0719969	-0.0719969
1108	C	-0.0313163	0
1109	A	-0.117352	0
1110	A	0.0624283	-0.0624283
1111	G	0.033069	-0.033069
1112	A	0.0418949	-0.0418949
1113	C	0.151713	-0.151713
1114	T	-0.00363534	0
1115	A	0.0268404	-0.0268404
1116	T	0.0125768	-0.0125768
1117	T	0.0120121	-0.0120121
1118	C	0.0792705	-0.0792705
1119	A	-0.0256761	0
1120	A	0.114141	-0.106095
1121	C	0.121788	-0.118605
1122	C	0.202283	-0.202283
1123	A	-0.0397234	0
1124	A	0.467446	-0.467446
1125	G	0.63378	-0.63378
1126	G	0.181061	-0.181061
1127	G	0.320689	-0.320689
1128	T	0.182608	-0.182608
1129	T	-0.0395303	0.0737927
1130	G	0.0168988	-0.0168988
1131	A	0.167724	-0.167724
1132	A	0.890266	-0.41023
1133	A	0.550878	-0.329706
1134	A	1.23069	-0.216448
1135	G	0.619259	-0.619259
1136	A	0.331495	-0.331495
1137	A	0.333148	-0.333148
1138	A	0.24582	-0.24582
1139	A	0.147741	-0.147741
1140	A	0.122535	-0.122535
1141	G	0.0357308	-0.0357308
1142	C	0.102638	-0.102638
1143	T	-0.00975116	0
1144	T	0.0174327	-0.0174327
1145	G	-0.0020386	0
1146	A	0.128795	-0.128795
1147	T	-0.0622203	0
1148	G	-0.192666	0
1149	G	-0.0605243	0
1150	C	0.242431	-0.242431
1151	T	-0.00716022	0
1152	T	-0.0508084	0
1153	T	-0.370677	0
1154	A	0.000768243	-0.000768243
1155	T	-0.257783	0
1156	G	-0.457519	0
1157	G	-0.300073	0
1158	G	-0.0278613	0
1159	T	-0.390502	0
1160	A	-0.174029	0
1161	G	-0.0895278	0
1162	A	0.014825	-0.014825
1163	A	0.59951	-0.59951
1164	T	1.02932	-1.02932
1165	T	0.360026	-0.360026
1166	C	0.582212	-0.582212
1167	G	0.165691	-0.165691
1168	A	0.89136	-0.89136
1169	T	0.386161	-0.386161
1170	C	0.902253	-0.902253
1171	T	0.120652	-0.101322
1172	G	0.686916	0.609213
1173	T	0.036807	-0.036807
1174	C	0.15563	-0.117868
1175	T	-0.159266	0.303893
1176	A	-0.0152029	0
1177	T	-0.0732446	0
1178	C	-0.00231979	0
1179	C	-0.0606351	0
1180	A	1.14521	-0.703954
1181	G	-0.0455968	0
1182	T	-0.125877	0
1183	T	-0.105844	0
1184	G	-0.00860633	0
1185	C	-0.0060656	0
1186	G	0.0315669	-0.0315669
1187	T	0.0206668	-0.0206668
1188	C	0.288131	-0.238562
1189	A	0.302416	-0.250702
1190	C	0.44952	-0.40309
1191	C	0.529299	0.522872
1192	A	0.354865	-0.354865
1193	A	0.410583	0.288045
1194	A	0.683826	0.818912
1195	T	0.365198	-0.0117207
1196	G	0.0993265	-0.0993265
1197	A	0.151398	-0.151398
1198	A	0.300139	-0.299648
1199	T	-0.0918344	0
1200	G	-0.0283069	0
1201	C	-0.035112	0
1202	A	-0.104411	0
1203	A	-0.0310611	0
1204	C	-0.0058045	0
1205	C	-0.104216	0
1206	A	-0.0706472	0
1207	A	-0.0294171	0
1208	A	0.121258	-0.121258
1209	T	-0.0984079	0.233944
1210	G	0.549511	-0.438214
1211	T	0.043319	-0.043319
1212	G	-0.00510153	0
1213	C	0.0259863	-0.0259863
1214	C	0.355432	-0.307375
1215	T	0.644244	-0.644244
1216	T	1.25687	-1.25687
1217	T	0.248639	-0.248639
1218	C	0.442996	-0.442996
1219	A	0.231263	-0.231263
1220	A	0.304387	-0.304387
1221	C	0.724141	2.54932
1222	T	0.173234	-0.0253405
1223	C	0.307103	-0.307103
1224	T	0.0706231	-0.0706231
1225	C	-0.000197835	0
1226	A	-0.0359321	0
1227	T	-0.0437976	0
1228	G	-0.0916011	0
1229	A	-0.13973	0
1230	A	-0.0579937	0
1231	G	0.125736	-0.125736
1232	T	0.0285105	-0.0211147
1233	G	0.963159	-0.762913
1234	T	0.512899	3.2756
1235	G	0.14486	-0.14486
1236	A	0.187534	-0.187534
1237	T	0.117339	-0.117339
1238	C	0.166639	-0.166639
1239	A	1.07068	-1.07068
1240	T	2.10948	-2.03897
1241	T	2.09994	-1.10415
1242	G	1.04976	-0.992486
1243	T	0.295342	0.152884
1244	G	0.126756	0.277991
1245	G	0.368585	-0.0304457
1246	T	0.181517	0.866873
1247	G	0.234172	0.304892
1248	A	0.0505084	-0.0221126
1249	A	-0.0128794	0
1250	A	-0.00634679	0
1251	C	0.0686023	-0.0686023
1252	T	-0.0176375	0
1253	T	0.000621624	-0.000621624
1254	C	0.0181117	-0.0181117
1255	A	0.00687904	-0.00687904
1256	T	-0.0350081	0
1257	G	0.0466722	-0.0466722
1258	G	0.0713258	-0.0713258
1259	C	0.238376	-0.238376
1260	A	0.0483868	-0.0483868
1261	G	-0.00206873	0
1262	A	0.0242564	-0.0242564
1263	C	0.0519591	-0.0514209
1264	G	-0.0281978	0
1265	G	-0.0466335	0
1266	G	0.0119593	-0.0119593
1267	C	0.0156574	-0.0156574
1268	G	0.0906044	-0.0906044
1269	A	0.129343	-0.129343
1270	T	0.270602	-0.270602
1271	T	0.293313	-0.293313
1272	T	0.159474	-0.159474
1273	T	0.0453985	0.114
1274	G	0.285334	-0.285334
1275	T	0.335623	-0.335623
1276	T	0.0201819	-0.0201819
1277	A	-0.0248728	0
1278	A	-0.0437439	0
1279	A	-0.0295381	0
1280	G	-0.0180814	0
1281	C	-0.0012553	0
1282	C	0.0274126	-0.0274126
1283	A	0.0460409	-0.0460409
1284	C	0.230922	-0.230922
1285	T	0.0526612	-0.0526612
1286	T	0.0499375	-0.0499375
1287	G	0.0143751	-0.0143751
1288	C	0.034188	-0.034188
1289	G	-0.0033642	0
1290	A	0.0104003	-0.0104003
1291	A	0.0464964	-0.0464964
1292	T	0.0760724	-0.0760724
1293	T	0.0363103	-0.0363103
1294	T	0.00644721	-0.00644721
1295	T	-0.00731086	0
1296	G	0.0163035	-0.0163035
1297	T	0.00786319	-0.00786319
1298	G	-0.0129161	0
1299	G	3.99687e-05	-3.99687e-05
1300	C	0.0165894	-0.0165894
1301	A	0.00625641	-0.00625641
1302	C	0.131397	-0.131397
1303	T	0.0589211	-0.0589211
1304	G	-0.0357059	0
1305	A	0.0094298	-0.0094298
1306	G	-0.0485246	0
1307	A	-0.0351347	0
1308	A	0.0602862	-0.0602862
1309	T	0.154953	-0.154953
1310	T	0.413172	-0.413172
1311	T	0.850674	-0.850674
1312	G	-0.0195172	0
1313	A	0.0310097	-0.0310097
1314	C	0.336082	-0.336082
1315	T	0.147757	-0.147757
1316	A	0.159958	-0.159958
1317	A	0.0541037	-0.0541037
1318	A	0.0564317	-0.0564317
1319	G	0.0413991	-0.0413991
1320	A	0.0437764	-0.0437764
1321	A	0.0135394	-0.0135394
1322	G	-0.0239498	0
1323	G	0.000350479	-0.000350479
1324	T	-0.00450903	0
1325	G	-0.0027717	0
1326	C	0.0135274	-0.0135274
1327	C	0.00415755	-0.00415755
1328	A	-0.00865654	0
1329	C	0.0425857	-0.0425857
1330	T	0.264556	-0.264556
1331	A	0.0172088	-0.0172088
1332	C	0.0354258	-0.0354258
1333	T	0.0453657	-0.0453657
1334	T	0.063681	-0.063681
1335	G	0.010545	-0.010545
1336	T	0.0153145	-0.0153145
1337	G	-0.0163389	0
1338	G	0.0550728	-0.0550728
1339	T	0.105724	-0.105724
1340	T	0.44896	-0.44896
1341	A	0.0340445	-0.0340445
1342	C	0.107532	-0.107532
1343	T	0.0522222	-0.0522222
1344	T	0.0748475	-0.0748475
1345	A	0.00993192	-0.00993192
1346	C	0.0104035	-0.0104035
1347	C	0.00292233	-0.00292233
1348	C	0.000546306	-0.000546306
1349	C	0.0109468	-0.0109468
1350	A	0.0167671	-0.0167671
1351	A	0.0161431	-0.0161431
1352	A	-0.000516179	0
1353	A	0.0183786	-0.0183786
1354	T	0.0419366	-0.0419366
1355	G	0.00636687	-0.00636687
1356	C	0.0154331	-0.0154331
1357	T	0.00626645	-0.00626645
1358	G	0.00420776	-0.00420776
1359	T	-0.00337424	0
1360	T	-0.00563378	0
1361	G	-0.0167618	0
1362	T	0.000401695	-0.000401695
1363	T	0.0202252	-0.0202252
1364	A	-0.00733094	0
1365	A	-0.00806404	0
1366	A	-0.0173054	0
1367	A	-0.0167347	0
1368	T	0.00112475	-0.00112475
1369	T	0.0298623	-0.0298623
1370	T	0.0313653	-0.0313653
1371	A	0.00345458	-0.00345458
1372	T	0.0518736	-0.0518736
1373	T	0.0933671	-0.0933671
1374	G	0.0119046	-0.0119046
1375	T	0.0299428	-0.0299428
1376	C	0.000306293	-0.000306293
1377	C	0.00232983	-0.00232983
1378	A	0.0013256	-0.0013256
1379	G	-0.000375585	0
1380	C	-0.00142602	0
1381	A	-0.00175742	0
1382	T	-0.00592501	0
1383	G	-0.0048103	0
1384	T	-0.00102432	0
1385	C	0	0
1386	A	-0.000681878	0
1387	C	-0.00102432	0
1388	A	0	0

## Sheet: Supplementary Figure 1a
nt	ref	Terbium Reactivity
1	G	0.197705
2	A	0.0366963
3	G	0.00988944
4	C	0.00707985
5	G	-0.00506004
6	G	-0.00360386
7	T	-0.000219129
8	C	-0.00230886
9	T	-0.00433842
10	G	0.0053724
11	A	0.00395899
12	A	0.00107428
13	A	-0.000338283
14	G	-0.00744093
15	T	-0.0867461
16	T	0.000399943
17	A	0
18	T	-0.00067504
19	C	0.000399928
20	A	0.000399913
21	T	-0.014845
22	A	-0.0625943
23	A	-0.132766
24	A	0.256205
25	T	-0.000671565
26	A	0
27	A	0.00106787
28	T	-0.000335775
29	A	-0.000671555
30	T	0.00923569
31	T	0.202411
32	T	0.00288316
33	A	-0.0215254
34	C	-0.116604
35	C	0.000692882
36	A	-0.396514
37	T	0.597239
38	A	0.0833913
39	T	1.31854
40	A	0.655747
41	A	0.114531
42	T	0.0216754
43	A	0.204826
44	A	1.23986
45	T	1.39205
46	G	0.00736377
47	G	-0.000433047
48	A	0.000776953
49	T	0.000881362
50	A	-0.000328607
51	A	-0.00131439
52	A	0.00110546
53	T	0.00100087
54	T	-0.000761539
55	A	-0.000985636
56	T	0.00110526
57	A	0
58	T	-0.00427073
59	T	7.7989e-05
60	T	0.00470195
61	T	0.0346111
62	T	0.0157041
63	A	0.00494649
64	T	0.00781424
65	C	0.00636667
66	A	0.0035318
67	A	-0.000108695
68	T	0.00474441
69	A	0.00647997
70	T	0.00273989
71	A	0.00186449
72	A	0.000547943
73	G	0.00372076
74	T	0.00186365
75	C	0.00164289
76	T	0.00622905
77	A	0.00622785
78	A	0.00306289
79	T	0.00557167
80	T	0.00993827
81	A	0.0012008
82	C	0.00141985
83	A	0.00262038
84	A	0.00109246
85	G	0.00774861
86	T	0.00294669
87	G	0.0334742
88	T	0.0986863
89	A	1.88458
90	T	0.0101259
91	T	0.0110997
92	A	0.012077
93	A	0.0370236
94	A	0.00880294
95	A	0.00847624
96	T	0.0164655
97	G	0.0061842
98	G	0.00863179
99	T	-0.000167788
100	A	0.00277146
101	A	0.00277192
102	C	0.0123851
103	A	0.0255836
104	T	0.0249201
105	A	0.0258764
106	A	0.0143161
107	A	0.0354482
108	T	0.0235531
109	A	0.0358763
110	T	0.012001
111	G	0.00826332
112	C	0.00858767
113	T	0.0181467
114	A	0.00875237
115	A	0.00759598
116	G	0.0294804
117	C	0.29659
118	T	6.38273
119	G	0.00498691
120	T	0.00475666
121	A	0.0158472
122	A	0.0154865
123	T	0.00371969
124	G	0.0326976
125	A	0.292176
126	C	0.0522857
127	A	0.0100836
128	A	0.0280463
129	A	0.0229775
130	A	0.0131937
131	G	0.00719569
132	T	0.0175432
133	A	0.0046849
134	T	0.00188826
135	C	0.000944107
136	C	0.00932968
137	A	0.0744032
138	T	0.0358948
139	A	0.00560689
140	T	0.00928977
141	T	0.00364503
142	C	0.0446882
143	T	0.0385542
144	T	0.0132521
145	G	0.00216098
146	A	0.000611512
147	C	0.00375124
148	A	0.0071761
149	G	0.162246
150	T	0.00247638
151	T	0.00373672
152	A	0.00186828
153	T	0.0146182
154	T	0.0382176
155	T	0.104327
156	T	0.0491255
157	A	0.081338
158	T	0.0900527
159	A	0.105608
160	T	0.16979
161	T	0.123676
162	A	0.120535
163	T	0.431671
164	A	0.109045
165	A	0.0519862
166	A	0.0427657
167	A	0.225388
168	A	0.321966
169	A	0.103628
170	A	0.0608455
171	A	0.0519778
172	G	0.0531681
173	A	0.073483
174	T	0.0319534
175	G	0.0474872
176	A	0.0382352
177	A	0.0525483
178	G	0.0207501
179	G	0.0101738
180	A	0.00799663
181	A	0.023503
182	C	0.529054
183	T	2.45296
184	T	1.48567
185	T	0.214179
186	G	0.026779
187	A	0.0233073
188	C	0.0141451
189	T	0.0404045
190	G	0.0204553
191	A	0.0199517
192	T	0.0263426
193	C	0.0424072
194	T	0.0160284
195	A	0.0146843
196	A	0.0155752
197	T	0.0158167
198	A	0.00932568
199	T	0.0190875
200	G	0.00575715
201	C	0.0233459
202	T	0.0242164
203	C	0.0607078
204	A	0.286597
205	A	5.69009
206	C	0.401145
207	G	0.0387502
208	A	0.124658
209	A	0.178976
210	A	0.326608
211	G	2.85539
212	T	0.0300249
213	G	0.0336316
214	A	0.255741
215	A	0.0181193
216	T	0.0597005
217	C	0.0449268
218	A	0.0403132
219	A	0.0709297
220	A	1.06815
221	T	0.126838
222	G	0.330839
223	T	0.937498
224	T	13.4122
225	A	0.282643
226	T	0.17446
227	A	0.101534
228	A	0.0722507
229	A	0.0743968
230	A	0.110405
231	T	0.0309393
232	T	0.0388199
233	A	0.0723156
234	C	0.456717
235	T	0.19488
236	T	0.311463
237	A	0.2925
238	C	0.136075
239	A	0.0335918
240	C	0.0251528
241	C	0.0147695
242	A	0.00797957
243	C	0.00538762
244	T	0.00737378
245	A	0.00988704
246	A	0.0227451
247	T	0.0216909
248	T	0.0769979
249	G	0.0432694
250	A	0.0751516
251	A	0.156923
252	A	0.671001
253	A	1.65397
254	C	0.0849062
255	C	0.0571443
256	T	0.029313
257	G	0.0288587
258	T	0.0532708
259	C	0.156801
260	T	0.200443
261	G	0.146604
262	A	0.17593
263	T	0.243388
264	A	0.0413753
265	T	0.0250684
266	T	0.00522735
267	C	0.00655617
268	A	0.00586939
269	A	0.0152911
270	T	0.0107386
271	T	0.00522585
272	A	0.00389804
273	T	0.00455272
274	T	1.11299e-05
275	A	0.00194836
276	T	0.00130995
277	T	0.00131544
278	T	0.00201444
279	A	0.00555768
280	T	0.0172829
281	T	0.0296706
282	A	0.101774
283	T	0.244175
284	T	0.115552
285	A	0.464056
286	T	0.111954
287	A	0.317114
288	T	0.0666236
289	A	0.17874
290	A	0.757062
291	T	1.14522
292	T	0.276861
293	A	0.709788
294	T	0.232573
295	A	0.678513
296	T	0.201604
297	A	0.19699
298	A	0.388277
299	T	0.0556119
300	A	0.136598
301	A	0.315576
302	T	0.0712002
303	A	0.218328
304	A	0.340009
305	A	0.525345
306	T	0.478314
307	A	1.19406
308	A	1.70053
309	A	0.282331
310	A	0.296444
311	T	0.0380492
312	G	-0.0602446
313	G	0.253037
314	T	0.471377
315	T	1.0346
316	G	-0.052029
317	A	-0.00356746
318	T	-0.196258
319	G	-0.0356104
320	T	-0.0200737
321	T	-0.180267
322	A	0.0102802
323	T	-0.0662322
324	G	0.592804
325	T	0.42911
326	A	4.51804
327	T	1.44474
328	T	1.37783
329	G	0.976676
330	G	0.429567
331	A	0.738582
332	A	0.400654
333	A	0.77012
334	T	1.26807
335	G	0.148479
336	A	0.0526857
337	G	-0.0221895
338	C	-0.11247
339	A	-0.03667
340	T	-0.0335927
341	A	0.0129118
342	C	-0.0491722
343	G	-0.0489726
344	A	-0.068843
345	T	-0.0294805
346	A	-0.0417047
347	A	-0.0304014
348	A	-0.0215921
349	T	0.00197581
350	C	0.0444081
351	A	1.47427
352	T	1.54084
353	A	7.75103
354	T	2.62755
355	A	0.717516
356	A	0.0546353
357	C	0.00760146
358	C	-0.310444
359	A	0.0406447
360	T	0.0542527
361	T	-0.173754
362	A	-0.0757514
363	G	0.122715
364	T	0.0502969
365	A	0.153214
366	A	0.53654
367	T	0.796083
368	A	7.80356
369	T	11.094
370	A	0.817679
371	A	0.14983
372	T	-0.558334
373	T	-0.867086
374	T	-0.815714
375	G	-0.201832
376	A	-0.256119
377	G	-0.0894186
378	A	-0.0509575
379	G	-0.0306867
380	C	-0.0523924
381	T	-0.0205377
382	A	-0.0100601
383	A	-0.0222833
384	G	-0.0496111
385	T	-0.0770432
386	T	-0.0364089
387	A	-0.0369384
388	G	-0.0265163
389	A	-0.0279917
390	T	-0.0190271
391	A	-0.0488768
392	T	-0.0738801
393	T	-0.134453
394	T	-0.0953952
395	A	-0.00783545
396	C	-0.0291822
397	G	-0.0407011
398	T	-0.0243673
399	A	-0.0536786
400	T	-0.0799445
401	T	-0.119889
402	T	-0.0955028
403	A	-0.0476725
404	T	-0.0878838
405	G	-0.0741448
406	A	-0.0732443
407	T	-0.0850828
408	A	-0.0607097
409	A	-0.0339579
410	A	-0.0419081
411	A	-0.0293483
412	C	-0.218793
413	A	-0.166787
414	G	-0.195508
415	A	-0.0264802
416	A	-0.0723007
417	T	-0.0382631
418	A	-0.0207833
419	A	-0.0602671
420	A	-0.0253743
421	C	-0.0233374
422	C	-0.0212837
423	C	-0.00941461
424	T	-0.00639895
425	C	-0.0241863
426	T	-0.0990154
427	T	-0.00513046
428	C	0.0547816
429	G	-0.0485056
430	G	-0.0223653
431	A	-0.0382711
432	G	-0.136581
433	G	-0.861065
434	G	-6.64058

## Sheet: Supplementary Figure 3
nt	ref	Reactivity 0.01mM TbCl3	Reactivity 0.1mM TbCl3	Reactivity 0.5mM TbCl3	Reactivity 1mM TbCl3	Reactivity 2mM TbCl3	Reactivity Denaturing Control 0.5mM TbCl3
1	G	-0.0929546	1.03776	1.18304	1.70765	1.34831	0.100084
2	T	0.0417092	1.14858	0.261692	0.683396	0.639201	-0.0950576
3	G	-0.0638174	0.205361	-0.034036	0.436586	0.20047	0.123589
4	T	-0.0265146	0.184568	0.0724024	0.254911	0.171815	-0.0203608
5	G	-0.00708069	0.0570558	0.0268945	0.100637	0.0636655	-0.106107
6	C	0.00428488	0.0215004	-0.0194491	0.033808	0.0101044	0.0345678
7	C	-0.0179297	0.0192212	-0.0235517	0.0364671	-0.00716427	0.0218803
8	C	-0.157444	0.510171	-0.0744537	-0.258248	0.749542	-1.20564
9	G	0.0263627	0.166595	0.25209	0.263444	0.327456	-0.117514
10	G	-0.073466	0.138228	-0.0165621	0.279334	0.0968118	0.179921
11	C	0.00566759	0.106974	0.110684	0.144267	0.107916	0.136796
12	A	-0.0475592	0.0455839	0.10936	0.158576	0.149888	0.180702
13	T	-0.0124596	0.130308	0.226003	0.430635	0.494293	0.0979362
14	G	-0.0403417	0.0370749	-0.0308451	0.11693	0.031149	0.0426209
15	G	-0.102612	0.0613863	-0.116651	0.0181576	-0.0218043	-0.125961
16	G	-0.0853163	0.0385943	-0.0550045	0.0334282	0.00285659	0.178921
17	T	0.028338	0.115263	0.0102564	0.0648051	0.0363911	-0.00655648
18	G	-0.0484708	0.00647291	-0.047939	0.0373788	0.0268185	0.122411
19	C	-0.0166381	-0.0653369	0.00607025	-0.0683758	-0.0234757	0.0747575
20	A	0.0117758	0.0573597	0.0316048	-0.0436845	0.186011	-0.116098
21	G	-0.0426209	-0.0822865	-0.0215004	-0.141436	-0.124022	-0.0873334
22	T	-0.0268945	-0.125742	0.0364671	-0.157277	-0.0856612	0.0784468
23	C	0.0212725	-0.00726303	0.033884	-0.0873904	-0.10121	0.248432
24	T	0.0531052	-0.031225	0.0842732	-0.0837672	-0.0572837	0.0105603
25	A	-0.0645012	0.0488507	0.0717186	0.280187	0.120921	0.417155
26	T	0.0210446	0.0941269	0.065033	0.077567	0.0306931	0.0884274
27	A	0.0128395	0.0256029	0.107692	0.0288698	0.0684518	0.0811249
28	G	-0.0177777	0.173204	0.0183095	0.183147	0.0648051	0.00558402
29	G	0.00160303	0.268685	0.0398859	0.246683	0.0488507	0.0969546
30	G	-0.082427	0.21431	-0.0584993	0.227258	0.0926097	0.298971
31	T	-0.00888885	0.299678	0.0753653	0.20781	0.0245393	0.0881106
32	G	0.0527253	0.315393	0.0871632	0.331184	0.171345	0.148057
33	A	-0.0347957	0.233682	-0.0505221	0.31127	0.0363152	0.107333
34	G	-0.00514338	0.129415	-0.0506741	0.193105	0.0154985	0.0967328
35	A	-0.0222601	0.116845	0.00538649	0.180145	0.0275782	0.0795834
36	G	-0.118217	0.0885398	-0.0837436	0.220501	-0.0156505	0.132589
37	T	0.00128395	0.0464196	-0.016942	0.0899446	0.0127635	0.00501423
38	C	0.0090408	0.0362392	-0.00497624	0.0521935	-0.00648051	0.0652609
39	C	0.00676161	0.0333522	0.00360113	0.0229439	-0.00211965	0.0543208
40	C	0.0353275	0.111218	0.0261348	0.102311	0.00324405	0.0682998
41	G	0.00474832	0.191392	-0.0144349	0.303104	0.0615382	0.238498
42	A	0.0152706	0.0490027	-0.0175498	0.0506741	0.000341879	0.171298
43	A	-0.0145109	0.0209686	0.00208926	0.0134472	-0.0133713	0.104668
44	C	-0.0201329	0.0465715	-0.03396	-0.0016942	-0.0313009	0.303494
45	T	-0.0438365	0.0860889	0.0215004	0.0723264	-0.011244	0.0248432
46	G	-0.042393	0.0966879	0.039582	0.130409	0.0278062	0.371057
47	T	-0.003943	0.116458	0.036695	0.112073	-0.00774926	0.0221082
48	G	-0.0146628	0.257974	0.00433807	0.233113	0.0337321	0.168864
49	A	-0.0138271	0.0936961	0.103162	0.275923	0.097235	0.108772
50	A	-0.0257549	0.244883	0.336582	0.887965	0.630132	0.0483949
51	G	-0.0490027	0.119329	0.0326684	0.19872	0.0370749	-0.0329723
52	G	-0.0239315	0.16577	-0.0401138	0.316802	0.0806067	0.144975
53	C	-0.0316048	0.0428488	0.0218043	0.0582714	0.00828107	0.0297055
54	A	-0.0391262	0.105176	-0.0353275	0.124397	0.019753	0.0821133
55	G	-0.120043	0.182358	-0.110069	0.430388	0.0604746	0.0432287
56	A	0.00926872	0.0440644	0.016942	0.0493066	-0.00805315	0.216038
57	A	-0.0619181	0.142586	0.000712628	0.275582	0.230762	0.0651849
58	G	-0.107963	0.151416	-0.175185	0.572432	0.285483	0.25041
59	T	-0.019829	0.156422	0.00628298	0.221888	0.0578155	0.163697
60	A	0.00263627	0.0337321	0.00866094	0.0646531	0.00317568	0.190631
61	A	-0.00812912	0.0371509	-0.00957261	0.0562201	0.0102564	0.0670843
62	C	-0.0181576	0.0186134	-0.00486988	0.0160303	-0.00589551	0.164722
63	A	-0.00110921	0.0209686	-0.0319087	0.0287938	-0.0281101	0.146213
64	G	-0.0186894	0.00812912	-0.0204368	0.0356314	-0.0348717	0.677766
65	T	-0.0116239	0.100008	-0.00215004	0.112159	0.0262107	0.19958
66	T	0.0151946	0.104217	0.0212725	0.0933884	0.0186894	0.0208166
67	A	-0.00774926	0.101477	-0.00190693	0.0711868	-0.0129154	0.0419372
68	G	-0.0294016	0.0116999	-0.0265146	0.093298	-0.0304652	0.0828418
69	C	0.0153466	-0.0147388	0.048091	0.000328964	-0.00178537	0.011244
70	C	-0.0520416	-0.00919275	0.288069	0.379007	0.194413	0.199732
71	T	-0.0136752	0.299886	0.20302	0.306552	0.198791	0.0517377
72	A	0.0274263	0.116782	0.103323	0.127835	0.0974659	0.256138
73	A	-0.0294016	-0.00393541	-0.0365431	0.00626778	-0.0126875	0.124003
74	C	-0.00278062	0.00805315	0.118251	-0.0689836	0.0241595	0.192692
75	G	-0.0165621	0.0761129	-0.0374547	0.155707	0.0136752	0.308428
76	C	0.0273503	0.0972357	0.0838515	0.162195	0.262458	0.210407
77	A	-0.0398859	0.145978	0.0925611	0.345092	0.116978	0.206344
78	A	-0.0641213	0.147383	0.1521	0.237341	0.127213	0.0656408
79	G	-0.0779826	0.308932	0.0583474	0.482331	0.157295	0.105605
80	G	-0.204266	0.17843	-0.117188	0.395441	0.00715667	0.144195
81	G	-0.0935791	0.196694	-0.0584233	0.610369	0.269906	0.460948
82	T	-0.056448	0.0969159	0.232594	0.451494	0.422772	0.00290977
83	G	-0.00294016	0.0415573	0.117685	0.411337	0.381598	0.252008
84	T	-0.0194491	0.0404937	-0.000246153	0.144151	0.0705031	0.134685
85	C	7.47575e-05	-0.00354035	0.0447482	-0.00082051	0.0304652	0.15106
86	C	-0.0082051	0.0473313	0.11786	0.0828776	0.0132953	0.0869847
87	G	-0.00608545	0.162628	0.0899142	0.321052	0.198373	0.1211
88	T	-0.0107122	0.0708829	0.064957	0.230737	0.136303	-0.0126875
89	G	-0.155186	0.109747	0.0738459	0.409311	0.150846	0.327949
90	G	-0.00828107	-0.0125356	0.0449001	0.0533331	0.0166381	0.096792
91	C	0.0271224	0.0768438	0.213146	0.338845	0.491523	0.210753
92	G	-0.00327444	0.136114	0.114545	0.383471	0.16605	0.36543
93	A	-0.0122317	0.01132	0.0213484	0.0465715	0.0560682	0.293969
94	C	0.0162582	0.0848848	0.0286419	0.0994002	0.153889	0.268806
95	A	-0.0205127	0.110513	0.0737699	0.294083	0.173959	0.410525
96	T	-0.0799511	0.0709589	0.0867377	0.131976	0.00277302	0.35293
97	G	-0.12479	0.276029	-0.103419	0.482684	-0.0301613	0.662714
98	G	-0.0718706	0.080141	0.0117758	0.156158	0.050826	0.419135
99	A	-0.0202088	0.0892084	0.0530292	0.092049	0.0187654	0.271296
100	A	-0.00828107	0.0298574	0.0116999	0.0859963	-0.00179297	0.254388
101	T	-0.0149667	0.0466475	0.0297815	0.110838	-0.00495345	0.224532
102	C	0.0558402	0.0694394	0.292313	0.0871754	0.0682239	0.600424
103	T	-0.00105603	0.421019	0.5333	0.699222	0.416104	0.0305412
104	G	-0.0989261	1.95249	1.38279	3.38312	1.98155	0.245528
105	A	-0.0236276	1.19628	0.81706	1.20955	1.02464	0.23935
106	A	0.39849	3.17588	2.35834	1.87324	2.42564	0.170348
107	G	-0.217301	1.90649	0.854339	2.19734	1.5862	0.36405
108	G	-0.277838	1.60572	0.461392	2.19187	1.60363	0.368417
109	A	-0.0632096	0.601515	0.192921	0.664064	0.37985	0.0866056
110	A	-0.11441	0.871222	0.171139	0.897284	0.739639	0.114074
111	G	-0.132573	0.155552	-0.189114	0.0928164	-0.0611584	0.274689
112	C	-0.11712	0.167769	0.0405696	0.113088	0.0975776	0.137368
113	G	-0.123813	0.622414	-0.0388982	0.935357	0.356855	0.0772669
114	G	-0.0901543	0.392199	-0.0500663	0.767831	0.263238	0.15849
115	A	-0.025299	0.0963332	0.0231718	0.226302	0.137778	0.042469
116	C	-0.0313009	0.0761942	0.111774	0.575688	0.58321	-0.067768
117	G	-0.0369989	0.0243874	-0.0073542	0.151594	-0.0146628	0.0946709
118	G	0.00500663	0.0215764	0.053561	0.0243114	-0.0200569	0.239998
119	C	0.0218803	-0.00376067	0.0802542	0.0176258	0.0379866	0.180366
120	A	0.0062298	0.0446722	0.0202848	0.0740738	0.0157264	0.158244
121	A	-0.0179297	0.0215004	-0.0228679	0.0337321	0.000150427	0.0135232
122	A	-0.0101804	0.0433047	-0.0199809	0.0644252	0.036619	0.00505981
123	C	-0.0114719	0.0188413	-0.0178537	0.0471793	0.0164862	0.0126875
124	C	-0.0530292	0.101334	-0.0597908	0.15434	0.017094	0.207145
125	T	0.00419372	0.199648	-0.0151946	0.265133	0.0673122	0.0420131
126	T	-0.0158024	0.152738	0.01132	0.202628	0.0299334	0.115009
127	C	0.0567519	0.200599	0.0567519	0.206924	0.0210446	0.1294
128	G	-0.062146	0.443846	-0.0216523	0.564524	0.201289	0.190262
129	G	-0.0487747	0.392924	-0.140804	0.344968	0.126172	0.528126
130	T	0.00797718	0.113369	0.00731621	0.099053	0.0281101	0.392511
131	C	-0.0567519	0.105353	-0.0177017	0.0939803	-0.0272743	0.618375
132	T	0.0547766	0.616632	0.308443	0.449683	0.22121	-0.0363911
133	G	-0.146398	0.47317	0.349192	1.43409	0.63141	0.417516
134	A	-0.0528773	0.181105	0.485623	0.790569	0.505571	0.0827043
135	G	-0.0219562	0.269721	0.986139	1.044	0.598917	-0.0721745
136	G	-0.109696	0.57073	0.176146	1.8777	0.711176	0.433139
137	A	-0.00629057	0.0776985	0.180826	0.494261	0.209001	0.195107
138	A	-0.0280341	0.0322886	0.0178537	0.300167	0.101045	0.101406
139	C	-0.0167901	0.0950431	0.100409	0.482051	0.260284	0.182521
140	A	-0.022564	0.0335801	0.025527	0.141377	0.0363152	0.0956638
141	C	-0.0313769	0.0458878	0.167561	0.378373	0.29631	0.218044
142	G	-0.0384424	0.0914549	-0.011396	0.378731	0.0719465	0.150254
143	A	-0.00477871	0.0891712	0.116796	0.388369	0.229661	0.16874
144	A	-0.000731621	0.0268185	0.0747575	0.236777	0.137634	0.120653
145	C	-0.0299334	0.003943	-0.000518137	0.0281101	-0.0212725	0.32028
146	T	-0.00919275	0.0332762	0.0164862	0.0446722	-0.00972456	0.392746
147	T	0.0268185	0.02264	0.036695	0.0334282	0.0107882	0.285192
148	C	0.0464955	0.00192212	0.22544	0.0427729	0.169483	0.331846
149	A	0.00120038	0.15901	0.447886	0.79622	0.388596	0.295212
150	T	-0.0237796	0.302597	1.25222	1.91542	1.33916	0.236899
151	A	-0.13751	0.609246	4.91719	6.23537	5.67721	0.537076
152	T	-0.150285	0.796113	4.99058	8.58991	7.82273	0.0154985
153	G	-0.255178	0.825497	3.40955	4.18459	2.70559	0.318899
154	A	-0.106334	0.524562	1.51036	2.06133	1.72731	0.144736
155	G	-0.287845	0.316259	0.383437	1.04046	0.487552	0.353255
156	G	-0.134647	0.133399	0.0117758	0.591859	0.275841	0.306202
157	C	-0.019829	0.124494	0.27157	0.849577	0.423928	0.158831
158	T	-0.0271984	0.324293	0.266671	1.43304	0.66085	0.286738
159	A	-0.0137511	0.161936	0.488919	1.49323	0.867026	0.257538
160	G	0.0262867	0.298701	0.220276	0.631487	0.157967	0.426325
161	G	0.0102564	0.190532	-0.0632096	0.355485	0.0577396	0.337155
162	T	0.00201329	0.0449001	-0.0291737	0.118175	0.0105603	0.20397
163	A	-0.0118518	0.0419372	-0.00919275	0.0998264	0.00391262	0.444386
164	T	0.00670843	0.0261348	0.00995248	0.0726303	0.0120038	0.123716
165	C	0.0303133	0.137515	0.0748335	0.242271	0.143495	0.436207
166	A	-0.019829	0.138109	0.12319	0.731978	0.530035	0.176226
167	A	-0.0499903	0.366676	0.447413	1.89182	1.35357	0.173643
168	T	0.0138271	0.357865	0.116576	0.68336	0.241564	0.295251
169	G	-0.0739978	0.365631	-0.0048167	0.772953	0.130904	0.398555
170	G	0.000493825	0.201353	-0.0128395	0.403386	0.0124596	0.479272
171	A	-0.0320607	0.0461157	-0.025451	0.147213	-0.00972456	0.176416
172	T	-0.00708829	0.254604	0.00150427	0.544944	0.0753653	0.142516
173	G	-0.022564	0.0328964	-0.0436845	0.130326	0.0848042	0.0940183
174	A	-0.00591071	0.0569039	0.0110161	0.0969349	0.0221082	0.0864263
175	G	-0.0205887	0.0579675	-0.0178537	0.088027	0.00166381	0.121213
176	T	0.000278821	0.0588792	0.0409495	0.189352	0.065033	0.248843
177	T	-0.00297815	0.13554	0.144809	0.512964	0.174642	0.412719
178	T	-0.0449001	0.49837	0.875728	1.58484	0.982259	0.46594
179	G	0.0114719	0.188479	0.262798	1.02478	0.456114	0.496949
180	C	-0.0163342	0.290342	1.21425	1.01485	0.911127	0.300999
181	A	0.0520416	0.424709	1.21279	1.14839	0.872734	0.384798
182	T	-0.06207	0.628879	0.979297	1.75994	0.799914	0.272749
183	A	0.0732381	0.214052	0.753565	1.09787	0.655849	0.325078
184	A	-0.00957261	0.0709589	0.318216	0.354365	0.229794	0.170544
185	C	-0.0271984	0.0675401	0.532784	0.740472	0.432077	0.373216
186	A	0.0214244	0.0515098	0.286718	0.423703	0.250685	0.0926857
187	A	-0.0372268	0.0849448	0.0328204	0.328066	0.109059	0.163844
188	A	-0.0388982	0.0174738	0.0223361	0.120169	0.0329723	0.295172
189	A	-0.0130674	-0.0313009	0.0261348	-0.011244	-0.000214244	0.169911
190	C	-0.00298574	0.00291737	0.0575117	-0.0090408	0.0354794	0.220715
191	A	-0.0335801	0.0207407	0.0600188	0.191105	0.0461157	0.179983
192	A	-0.0306931	0.0346437	0.0216523	0.0588032	-0.0244633	0.1868
193	A	-0.0210446	0.0301613	-0.0151187	0.0832012	-0.0382145	0.171395
194	G	-0.0327444	0.00972456	0.0372268	0.102251	0.00655648	0.227713
195	T	-0.00828107	-0.0014055	-0.0130674	0.00701232	-0.0228679	0.0753653
196	C	-0.0014055	0.00343398	-0.00430008	0.0262107	0.00873691	0.116161
197	C	-0.0118518	0.0484708	0.00313769	0.201981	0.025451	0.476924
198	T	0.00148148	0.0237796	0.0221842	0.117034	0.0522695	0.0866124
199	T	0.0059335	0.0553084	0.0355554	0.121666	0.0127635	0.390936
200	T	-0.0345678	0.00433047	-0.00300854	0.0124596	-0.0325925	0.0243874
201	C	-0.00025527	0.0237036	0.0446722	0.0171699	-0.0381385	0.15002
202	T	0.0446722	0.161678	0.192966	0.266559	0.0155745	0.0486228
203	G	-0.056448	0.0808696	0.0838933	0.0729342	-0.0350996	0.532935
204	C	0.00434566	0.0315288	0.0397339	0.0265146	0.00377586	0.0996798
205	C	-0.000533331	-0.00103323	0.12922	0.115184	0.102295	0.254869
206	A	0.0518896	0.503965	1.80868	3.24728	2.02565	0.134834
207	A	-0.0134472	0.205962	1.00195	1.48807	1.04863	0.314735
208	A	0.0028186	0.177484	0.505674	0.882944	0.758225	0.248118
209	G	-0.0591071	0.114861	0.285537	0.767877	0.452662	0.467693
210	T	-0.0239315	0.115435	0.354973	0.883836	0.678536	0.17298
211	T	0.0517377	0.189337	0.44518	0.728025	0.485055	0.313156
212	G	-0.0200569	0.171581	0.254108	0.275276	-0.0732381	0.257977
213	G	-0.0693635	0.112184	0.0660966	0.263839	-0.0850869	0.456297
214	T	-0.0162582	0.0425449	0.0104083	0.0640453	-0.0176258	0.120272
215	A	0.00201329	0.0249952	0.0442164	0.0569039	0.0210446	0.239801
216	C	-0.00919275	0.0202848	0.148861	0.110552	0.0675401	0.229354
217	A	0.0380625	0.203729	0.557475	0.683701	0.298428	0.190677
218	G	-0.0501423	0.0292497	0.276629	0.329021	0.0232478	0.194677
219	A	0.0568279	-0.113055	0.526959	0.0978458	0.0499903	0.540817
220	G	0.045356	-0.0738459	0.391464	0.247134	0.0356314	0.649068
221	T	0.00267425	0.0150427	0.533255	0.311867	0.140516	0.470098
222	A	-0.00123076	0.195809	0.567054	0.680022	0.292395	0.0182335
223	A	0.0183855	0.451429	3.09319	2.3476	2.04337	0.201024
224	A	0.0270464	-0.0531812	0.831261	0.693445	0.564404	0.666771
225	T	-0.0183855	0.0714907	0.439122	0.513895	0.2437	0.300061
226	G	-0.0844783	0.235415	0.0580435	0.540023	0.00934469	0.658849
227	A	-0.0176258	0.0499903	-0.00491546	0.118299	-0.031073	0.25887
228	A	0.0314529	0.084764	0.0690596	0.135309	0.019753	0.299587
229	G	0.000373028	0.0957193	-0.0624499	0.184018	0.0210446	0.323068
230	C	-0.00570558	0.0180816	0.00429248	0.0217283	0.0202088	0.217042
231	A	0.0160303	0.0779271	0.125875	0.126607	0.0106362	0.220348
232	G	0.00631337	0.115095	0.0818648	0.151994	-0.0240075	0.302975
233	A	0.00438365	0.142911	0.333266	0.325464	0.193942	0.407654
234	T	0.0610824	1.06168	3.03841	2.90063	2.82212	0.648044
235	T	0.133196	4.17829	7.19227	8.65006	6.30525	-0.0215764
236	G	0.0161823	0.821512	1.72727	1.89814	1.10199	0.292147
237	A	0.0570558	0.161103	1.23059	0.573017	0.526988	0.521498
238	T	0.129362	0.0206647	0.752356	0.252836	0.140938	0.20101
239	G	0.00556883	0.0571318	0.11881	0.112627	-0.0278821	0.215506
240	A	0.0180816	0.0421651	0.153647	0.0248432	0.0364671	0.326807
241	A	0.0597908	-0.00850899	0.191069	0.0298574	0.0238556	0.149003
242	G	-0.0372268	-0.235131	0.187085	-0.096653	-0.209545	0.764369
243	G	-0.0176258	-0.0842717	0.0232478	-0.0439884	-0.103105	0.31655
244	G	-0.0249952	-0.0316048	-0.0307691	-0.0375307	-0.0797087	0.181325
245	A	-0.014207	0.0019677	0.0107882	0.0445962	0.0223361	0.131856
246	A	-0.0155745	-0.0104083	-0.0019677	0.0195251	-0.0139031	0.147551
247	A	-0.00911677	0.0419372	-0.00437605	0.0419372	0.00319087	0.065033
248	G	-0.00517377	0.0472553	0.0426209	0.0893246	-0.0158024	0.160562
249	A	-0.0151946	0.00957261	-0.00249952	0.0150427	-0.0105603	0.0332762
250	C	-0.00782523	0.00242354	0.0192212	0.0328964	0.00513578	0.105881
251	T	0.00442923	0.0415573	0.0977972	0.0425449	-0.0145868	0.123017
252	G	-0.0165621	0.00638934	0.000881288	0.0358593	-0.0202848	0.119441
253	C	0.00228679	-0.00177777	0.0647291	0.00316048	0.0220322	0.0992817
254	A	-0.0279581	0.0415573	0.0379866	0.0256789	-0.036619	0.11055
255	T	-0.0151946	0.00926872	0.0524974	0.0105603	-0.016942	0.248608
256	T	-0.0117758	0.0262867	0.0664765	0.0236276	-0.00486228	0.324824
257	C	0.0399619	0.031225	0.212197	0.0989337	-0.0153466	0.516051
258	T	-0.0233237	0.0280341	0.0483189	0.0792278	0.022716	0.168169
259	T	-0.0263627	0.0641213	0.119056	0.0633616	-0.0237036	0.171834
260	A	0.0148907	0.0184615	0.0152706	0.0341879	0.00749855	0.0600947
261	C	-0.0079012	0.019753	0.0183855	0.00721745	-0.00569039	0.0457358
262	C	-0.00398099	0.00972456	0.00835704	0.0306931	-0.0129154	0.104322
263	C	0.0221842	0.137636	0.096125	0.154297	0.00575876	0.134171
264	G	0.0102564	0.195361	0.154473	0.205754	-0.0177017	0.320379
265	G	-0.0129914	0.13682	0.113979	0.128356	-0.0123836	0.191559
266	G	0.0214244	0.205147	0.123975	0.250258	-0.0467235	0.168366
267	G	0.0289458	0.31418	0.17191	0.469523	0.0682239	0.409102
268	A	0.0182335	0.0968642	0.165643	0.118608	0.0398099	0.189782
269	G	-0.0228679	0.127879	0.105688	0.191439	-0.033884	0.406505
270	G	-0.00115479	0.0934644	0.0944376	0.0913106	-0.0316048	0.512858
271	T	0.0123076	0.0126875	0.0365431	0.00539409	0.0028262	0.0608545
272	C	-0.00644252	0.0243874	0.0885968	0.0233997	-0.0105603	0.309662
273	T	0.00881288	0.0502942	0.137918	0.0347197	-0.0195251	0.166687
274	G	0.0450521	0.050978	0.227462	0.0660966	-0.000531812	0.651973
275	G	0.0137511	0.0240075	0.123902	-0.00321366	0.00730861	0.361774
276	A	0.017018	0.0207407	0.0743017	0.080609	0.025375	0.148695
277	A	0.022488	0.0262107	0.124533	0.0461157	0.0201329	0.238565
278	A	-0.0131433	0.036847	0.0290217	0.0597149	0.0215004	0.118091
279	C	-0.014131	-0.00858496	0.065109	0.0246153	0.00693635	0.511601
280	A	-0.00701232	0.0483189	0.0616142	0.0136752	-0.0104843	0.193117
281	G	-0.0587272	0.0847883	-0.0470274	0.0774189	-0.0724024	0.663705
282	A	-0.0118518	0.0309211	0.102979	0.0297815	0.0148148	0.231116
283	A	-0.0275782	0.036847	0.0767427	0.0660206	0.0391262	0.307319
284	G	-0.0146628	0.0773216	0.0486988	0.0629057	-0.0135232	0.835575
285	T	-0.00428488	0.0258309	0.0143589	0.0324405	0.011396	0.0404177
286	C	-0.00843302	0.102099	0.0344158	0.0783412	0.0374547	0.210193
287	A	0.0065109	0.131971	0.0893224	0.150712	0.0663245	0.136951
288	G	-0.00881288	0.0971772	0.0201329	0.147755	0.0345678	0.0895146
289	C	0.00458878	0.105432	0.215464	0.240529	0.146073	0.217537
290	A	0.0131433	0.155859	0.181248	0.291456	0.120937	0.150764
291	G	-0.0180816	0.0350236	0.033808	0.053789	0.0048091	0.574498
292	A	0.00661726	0.0288698	0.0561441	0.0418612	0.0184615	0.348538
293	A	0.0145109	0.0117758	0.028186	0.00209686	-0.0167901	0.40229
294	G	-0.025299	-0.0209686	0.0209686	-0.0354794	-0.0334282	1.52528
295	T	0.00371509	0.000202088	0.0106362	0.00812912	0.0028186	0.176983
296	C	0.0107122	-0.00186134	0.0126875	0.0048015	0.00797718	0.176066
297	A	0.000662486	0.0233997	0.0454319	0.0370749	0.0157264	0.0915096
298	T	-0.033884	0.00695154	0.053713	0.00171699	0.011396	0.431185
299	A	0.0115479	0.0278821	0.0344158	0.00866094	-0.00987651	0.298865
300	G	-0.0277302	0.011168	-0.0200569	0.00218803	-0.0303133	0.326394
301	T	0.00637414	0.011168	0.000601707	0.00926872	0.00292497	0.0569039
302	A	0.0036619	0.00373028	-0.000102564	0.00568279	-0.0019905	0.022716
303	C	0.00604746	0.00425449	0.00227919	0.00114719	0.0039506	0.00911677
304	C	-0.00161063	0.00400378	0.00467235	0.000638174	-0.00180056	0.0161063
305	C	0.000128395	0.0217283	0.0151946	0.00175498	0.00358593	0.0297055
306	T	0.00256029	0.00756692	0.00463436	0.0221082	0.0215004	0.0227919
307	G	-0.000972456	0.0039658	0.0193731	0.00957261	0.0173219	0.0462676
308	T	-0.00532572	0.00797718	0.0241595	0.0278821	0.0300094	0.0439884
309	T	-5.11299e-05	0.00560682	0.00433807	0.0139791	0.00758971	0.0811446
310	C	0.00512059	0.0258309	0.0246153	0.080625	0.0555363	0.0545487
311	G	-0.00265906	0.0217283	-0.00402658	0.0238556	0.0167141	0.0562961
312	C	-0.0211205	0.000597149	-0.0263627	0.0191452	-0.0147388	0.033808
313	A	0.0119278	0.0192212	-0.000493066	0.00688316	-0.0122317	0.0547006
314	G	0.0256029	0.0234757	0.0355554	0.000121557	-0.0897676	0.227648
315	G	0.0175498	0.0345678	0.0697433	0.0148907	-0.0812639	0.206531
316	G	0.0151946	0.0110921	0.0450521	-0.039582	-0.0280341	0.383304
317	G	-0.00207407	0.011244	0.00541688	-0.00591071	-0.0223361	0.116814
318	A	0.00439125	0.00496864	0.00602467	0.0116999	-0.0195251	0.101525
319	A	-0.00645012	0.0376827	-0.0102564	0.00850899	-0.0153466	0.115663
320	G	-0.0137511	0.0104843	-0.00483189	-0.0458118	-0.042469	0.288254
321	G	-0.00053789	0.0145109	0.00629057	0.00361632	-0.00600188	0.128046
322	A	0.00567519	0.0105603	0.0116239	0.00211965	-0.00242354	0.0484708
323	C	0.00888885	0.019829	0.0219562	0.0162582	0.0116239	0.091303
324	G	0.00393541	0.0358593	0.0347957	0.0250711	-0.00171699	0.134633
325	G	-0.00753653	0.0223361	0.0128395	0.0164102	0.00208166	0.0567519
326	A	-0.00383664	0.0167901	0.0220322	0.0116239	0.00850899	0.0382145
327	A	0.0148907	0.0160303	0.00445202	0.0136752	0.00045204	0.0208166
328	C	0.00109401	0.0350236	0.0281101	-0.00624499	0.00209686	0.0576636
329	A	-0.0129154	0.0398859	-0.00850899	-0.0437605	-0.0165621	0.0515857
330	A	0.00774926	0.0745296	0.00656408	-0.0126115	-0.0229439	0.0517377
331	G	0.00656408	0.0114719	0.00514338	0.0207407	0.00888885	0.00233237
332	T	-0.0156505	0.0235517	0.00189933	0.0128395	0.0149667	0.0108642
333	A	0.00125356	0.0124596	0.00648051	0.014131	0.00873691	0.000619941
334	T	-0.00590311	0.0090408	-0.00347197	-0.0166381	-0.0163342	0.00730861
335	G	0	0	0	0	0	0
336	G	0	0	0	0.000858496	0	0
337	C	0.000919275	0	0	0	0	0
338	G	0	0	0	0.000858496	0	0
339	T	0	0	0	0	0	0
340	T	-0.00158024	-0.00158024	-0.00158024	-0.00158024	-0.00158024	0
341	C	-0.00079012	0.000133713	-0.00079012	-0.00079012	-0.00079012	0.000619941
342	G	0	0	0	0	0	0
343	C	0.000127635	-0.00079012	-0.00079012	-0.00079012	-0.00079012	0
344	G	0	0.000926872	0	0	0	0
345	C	0	0		0	0.000888885	0

## Sheet: Supplementary Figure 4b
nt	ref	Reactivity 0.01mM TbCl3	Reactivity 0.1mM TbCl3	Reactivity 0.5mM TbCl3
1	G	-0.00177937	0.120764	0.433876
2	T	0.254557	0.393728	0.422225
3	G	-0.0536561	-0.197901	0.236016
4	T	0.0484281	0.236409	0.780432
5	G	0.100653	0.28081	0.245553
6	C	-0.310214	-0.135211	-0.43248
7	C	-0.0527389	0.119636	-0.123771
8	C	-0.211269	-0.795141	-0.791191
9	G	-0.51474	-0.170483	-0.564221
10	G	0.152583	0.377941	0.358088
11	C	-0.0528307	-0.0896103	0.14258
12	A	-0.000910779	0.381769	0.255225
13	T	-0.00181605	-0.0896103	-0.225518
14	G	-0.256469	-0.0896103	-0.133422
15	G	0.25421	0.110796	0.449157
16	G	-0.205004	0.0659466	0.152476
17	T	0.151361	0.172311	0.152349
18	G	0.101321	0.589222	0.264896
19	C	-0.205676	0.0738345	-0.0521886
20	A	-0.053381	0.0777785	-0.245885
21	G	0.555054	0.664678	0.842032
22	T	0.251056	0.496677	-0.143857
23	C	-0.00518217	0.145368	0.899023
24	T	0.24929	0.0804384	0.0174268
25	A	-0.153932	-0.0370548	0.868694
26	T	0.404059	0.0567746	0.353636
27	A	-0.000572332	0.162375	0.717209
28	G	0.049437	0.0606269	0.251342
29	G	-0.255993	-0.134786	-0.0643874
30	G	0.201522	0.320399	0.26181
31	T	0.200818	0.218632	0.0693402
32	G	0.0492536	0.32383	0.0692485
33	A	0.150805	0.214515	0.714936
34	G	-0.00184357	-0.041274	0.330032
35	A	-0.0516383	0.00759441	0.250062
36	G	-0.102666	0.274393	0.0578753
37	T	0.0498039	0.214144	-0.0109147
38	C	0.100222	0.108905	0.260687
39	C	0.200312	0.375258	0.520847
40	C	0.0445759	-0.0193529	0.352798
41	G	-0.153478	0.067139	0.767765
42	A	0.0477861	-0.195083	0.226177
43	A	0.0502625	0.262252	0.180285
44	C	-0.0520969	-0.0937946	0.146927
45	T	-0.103632	-0.295952	-0.145459
46	G	0.602617	0.530391	0.709623
47	T	0.250937	0.214855	1.34036
48	G	0.149682	0.271668	0.428093
49	A	0.152055	0.106151	0.272301
50	A	0.151835	0.268585	0.1702
51	G	0.406959	0.534415	0.261708
52	G	0.150426	0.156858	0.0897021
53	C	0.199651	0.264753	0.347143
54	A	0.2496	0.264578	0.257352
55	G	-0.103622	0.117958	-0.13536
56	A	-0.153547	-0.142936	-0.135216
57	A	-0.405261	-0.292406	0.199788
58	G	0.397555	0.739777	0.680487
59	T	0.0475109	0.166409	0.947084
60	A	-0.000830065	0.211644	0.790872
61	A	0	0.260331	0.623763
62	C	0.248996	0.575549	0.96725
63	A	-0.102492	0.217614	1.29696
64	G	-0.0550319	0.0192612	0.903686
65	T	-0.30439	0.278587	0.193757
66	T	0.497036	1.5603	1.03785
67	A	-0.404668	-0.134244	-0.349944
68	G	0.0971607	0.164215	0.84713
69	C	-0.0016693	0.316248	0.240675
70	C	-0.256256	-0.128415	-0.285705
71	T	-0.556347	-0.222317	0.0308179
72	A	-0.204006	0.0209121	0.355204
73	A	-0.000722753	0.106147	0.251872
74	C	-0.00505377	0.072367	0.529786
75	G	0.297281	0.106014	0.0756689
76	C	-0.0519135	0.266231	0.314549
77	A	-0.152573	-0.139783	0.289651
78	A	0.19697	0.26302	0.764203
79	G	0.094555	0.274128	0.538531
80	G	0.046502	0.268056	-0.049437
81	G	0.243582	0.936479	0.6371
82	T	-0.104463	0.121366	0.0876842
83	G	-0.407191	-0.263283	0.236817
84	T	0.0957813	0.0620027	0.0374217
85	C	0.589682	0.569815	1.09304
86	C	-0.155077	0.125779	0.581498
87	G	-0.203277	0.0210956	-0.447348
88	T	-0.351287	-0.128996	-0.285802
89	G	0.291374	0.0641122	0.543875
90	G	-0.104361	-0.0805301	0.33232
91	C	0.534401	0.576818	1.20681
92	G	0.679206	0.37542	0.846485
93	A	0.196046	0.405661	0.775171
94	C	-0.00270574	0.412689	1.16521
95	A	-0.398656	-0.0310013	0.240321
96	T	0.192243	0.565848	1.83283
97	G	-0.155315	-0.22858	0.80936
98	G	0.43508	0.264337	1.12899
99	A	-0.00181605	0.35789	1.25181
100	A	0.243158	0.204085	0.412594
101	T	-0.394961	0.0115567	0.528602
102	C	0.188738	0.619813	1.17926
103	T	0.136877	-0.0278829	0.542741
104	G	-0.00369631	0.41076	0.453879
105	A	0.0964178	0.0524638	0.32505
106	A	-0.00465937	0.412233	0.354727
107	G	0.385991	0.708074	0.719343
108	G	-0.053381	0.260649	0.774824
109	A	0.193313	0.102189	0.323524
110	A	-0.147662	0.00404485	0.814639
111	G	-0.0981174	0.20221	0.154532
112	C	0.0456765	0.206015	0.799349
113	G	0.142677	0.0559491	0.714427
114	G	0.38815	0.299967	0.504002
115	A	0.0970323	0.0499873	0.503679
116	C	0.0443924	-0.0921547	0.781739
117	G	0.676085	0.453259	0.976285
118	G	-0.00434752	0.356734	1.02948
119	C	0.0451262	0.354478	0.207584
120	A	-0.00218293	-0.0960564	-0.0287083
121	A	0.0967865	0.149551	0.0835568
122	A	0	0.149527	0
123	C	-0.0978761	-0.0480612	-0.0978761
124	C	-0.0505377	0.053381	0.221747
125	T	-0.150442	0.456755	0.0116484
126	T	-0.049437	-0.0977927	0.235886
127	C	-0.400773	-0.670742	-0.367114
128	G	-0.248398	-0.136241	0.0663135
129	G	0.479382	0.30347	0.206662
130	T	-0.00520052	0.157864	0.26087
131	C	-0.444651	-0.0793377	0.174364
132	T	-0.0560409	0.311245	0.29982
133	G	-0.245508	0.404412	1.08688
134	A	0.718198	0.696959	1.03114
135	G	0.181588	0.115049	1.42045
136	G	-0.441101	0.113188	1.01951
137	A	-0.246723	-0.284229	0.471992
138	A	-0.145858	-0.0459517	0.134837
139	C	0.236913	0.349613	0.776305
140	A	-0.0968837	0.149304	0.313276
141	C	-0.147631	0.0555823	0.677806
142	G	0.239665	0.295189	0.245744
143	A	0.239603	0.245924	0.409391
144	A	0.14272	0.00153172	0.639479
145	C	0.1895	0.0521886	0.542097
146	T	-1.02156	-0.60976	-0.351722
147	T	0.906027	0.78785	1.27365
148	C	-0.113564	-0.0708995	-0.433628
149	A	0.1887	0.492157	2.08048
150	T	-0.147065	0.396717	0.911623
151	A	0.0922895	0.443701	1.89461
152	T	-0.148911	0.593188	1.03686
153	G	-0.440741	-0.0805301	0.522669
154	A	-0.195892	-0.186878	0.55009
155	G	0.51368	-0.0367797	0.502032
156	G	0.0919868	0.247039	0.354468
157	C	-0.386423	-0.185202	0.131
158	T	-0.145228	0.149611	0.353729
159	A	0.28066	0.00515466	0.337618
160	G	0.605128	-0.132534	2.0766
161	G	-0.291012	0.202833	0.367115
162	T	0.282809	0.098188	0.621534
163	A	0.138707	0.197478	1.701
164	T	0.0945614	0.338914	0.794456
165	C	-0.0566829	0.493872	1.12206
166	A	0.280016	0.389824	1.21723
167	A	0.330352	0.386311	1.26467
168	T	-0.20165	-0.372619	0.0395313
169	G	-0.00869505	-0.232003	0.420039
170	G	-0.00432001	0.00456765	0.327876
171	A	0.0930829	0.145696	-0.0165096
172	T	-0.0492536	-0.0459517	0.360544
173	G	0.0470523	0.0963545	0.236087
174	A	-0.0481529	0.00111898	0.769613
175	G	0.18824	0.0481529	0.471487
176	T	0.138893	0.771974	1.37853
177	T	-0.300307	-0.558223	0.653702
178	T	0.272636	0.152638	0.72473
179	G	-0.193094	-0.138557	0.0720001
180	C	-0.242941	0.0565912	2.12123
181	A	-0.289435	-0.230808	1.33871
182	T	0.233146	0.336408	0.913681
183	A	-0.289114	-0.230654	1.79541
184	A	-0.143525	0.00322854	0.797731
185	C	0.0436587	0.481335	0.796545
186	A	-0.47662	-0.420605	0.997581
187	A	-0.0497122	-0.0923509	1.1007
188	A	0.232739	0.478661	1.21096
189	A	-0.094488	-0.0466854	0.212576
190	C	0.186964	0.381947	0.996872
191	A	0.0436587	0.00300841	0.941903
192	A	-0.00201784	0.240476	0.88199
193	A	0.604625	0.383276	0.269874
194	G	0.370921	0.144812	0.498754
195	T	0.326389	0.285851	0.305479
196	C	0.135188	-0.0441173	0.461849
197	C	0.269852	-0.0404485	1.07327
198	T	0.414971	-0.0924564	1.46529
199	T	0.548445	0.0538396	1.0097
200	T	0.361972	-0.041274	0.250629
201	C	-0.157318	-0.271927	-0.1049
202	T	-0.431992	-0.0365045	-0.219296
203	G	0.230197	0.190431	0.284046
204	C	0.134945	0.192091	0.247254
205	C	-0.146479	0.00522803	1.02083
206	A	0.0874091	0.28719	0.980488
207	A	-0.143665	-0.0438421	0.603079
208	A	0.042558	0.0970855	1.14602
209	G	-0.103308	0.19633	1.10654
210	T	0.320736	0.331972	1.01075
211	T	0.351073	-0.0355873	0.112261
212	G	-0.432478	-0.0817224	0.540118
213	G	-0.331522	-0.134349	0.148629
214	T	-0.0977991	-0.183749	0.65081
215	A	-0.0506294	0.00341198	0.0739262
216	C	-0.144726	-0.0418243	0.25925
217	A	0.0414574	0.0972928	0.667614
218	G	0.40371	0.19423	0.887321
219	A	0.723225	0.474577	1.10659
220	G	0.0689734	-0.406099	1.72194
221	T	0.270403	0.609711	1.63462
222	A	-0.421051	0.192664	0.581376
223	A	0.132013	0.189493	0.657058
224	A	0.172433	0.192043	0.944572
225	T	0.0342115	0.471255	0.849742
226	G	-0.113329	-1.0094	1.10925
227	A	-0.0516383	-0.0426498	0.121721
228	A	0.311747	0.143083	0.921106
229	G	-0.514141	-0.872314	-0.668332
230	C	-0.0538396	-0.133308	-0.0626447
231	A	-0.235121	-0.272243	0.445058
232	G	0.5337	0.840035	2.08677
233	A	-0.0576918	-0.130867	1.53542
234	T	-0.193001	0.00803466	0.955424
235	T	-0.0667721	-0.446439	0.866229
236	G	0.125597	0.329319	2.13177
237	A	-0.507531	0.146169	1.44291
238	T	0.167143	0.192567	0.350984
239	G	0.395001	0.281703	0.907474
240	A	0.264668	0.96613	0.985602
241	A	-0.016051	-0.0830982	0.660746
242	G	1.20192	0.205366	2.3038
243	G	0.650245	0.645262	1.14278
244	G	0.126516	0.139396	0.671008
245	A	0.12927	0.274647	0.920793
246	A	-0.0918988	0.0465937	0.309688
247	A	0.176605	0.000524638	0.259854
248	G	0.132049	0.0914447	0.0496205
249	A	0.0889683	0.0454931	0.140084
250	C	-0.136379	-0.0898855	0.30916
251	T	-0.0502625	-0.3616	-0.151603
252	G	0.0444842	0.136413	0.419771
253	C	0.0444842	0.227299	0.209821
254	A	0.131917	0.000520052	0.259178
255	T	0.0415491	0.046502	0.238544
256	T	-0.321111	-0.223363	0.275387
257	C	-0.320782	-0.177728	0.414254
258	T	-0.138792	0.00221045	0.475181
259	T	-0.0970543	0.139286	0.224764
260	A	-0.00276994	-0.134955	0.0980587
261	C	-0.138607	-0.224441	-0.290879
262	C	0.3534	0.498983	0.466243
263	C	0.214528	0.364697	-0.0332026
264	G	-0.361462	-0.0428332	0.383346
265	G	0.0830065	0.137551	0.472713
266	G	0.254113	0.00372383	-0.233898
267	G	-1.08117	-0.488707	-0.861361
268	A	-0.279259	-0.444908	-0.224578
269	G	0.476325	0.00404485	0.548599
270	G	0.390136	0.498179	0.864505
271	T	0.0345784	-0.131291	-0.0742931
272	C	0.0386141	0.047144	0.607504
273	T	-0.633324	-0.397245	-0.197233
274	G	0.0322854	-0.219311	0.984102
275	G	-0.228809	-0.175363	0.611287
276	A	0.0413657	0.00121987	0.439095
277	A	-0.0051088	0.0473275	0.465922
278	A	0.17444	0.0454931	0.184957
279	C	0.0786957	0.0490701	1.22287
280	A	0.303092	0.0465937	0.552742
281	G	0.301457	0.0919767	1.417
282	A	-0.18069	-0.266402	-0.151472
283	A	0.0410905	0.404128	0.979743
284	G	0.385579	-0.130891	1.50495
285	T	0.17508	0.0895186	0.135881
286	C	0.0409071	0.0906193	0.433203
287	A	0.0846575	0.269397	0.432786
288	G	0.260924	0.000532893	0.385768
289	C	0.0860333	0.22403	0.453275
290	A	-0.00432001	-0.132489	0.410624
291	G	0.0335695	-0.0855747	0.190331
292	A	0.258991	-0.043567	0.63364
293	A	-0.271938	-0.2639	0.796466
294	G	1.16009	0.984844	1.87285
295	T	0.0839237	-0.0881428	0.0918951
296	C	0.172489	0.223151	0.785233
297	A	-0.0482447	-0.176695	0.137324
298	T	-0.400696	-0.442148	0.274247
299	A	0.208016	-0.352826	1.14405
300	G	-0.0542982	-0.129542	1.38658
301	T	0.0837403	-0.0433835	0.157325
302	A	-0.046502	0.0900689	-0.109953
303	C	0.172066	-0.0439338	0.112043
304	C	0.040265	-0.0432918	-0.0431084
305	C	0.040265	0.0455848	0.157177
306	T	-0.046502	-0.0432918	0.490591
307	G	0.301959	0.13386	0.245183
308	T	-0.315918	-0.439476	-0.305984
309	T	-0.177999	-0.175837	-0.0646625
310	C	0.040265	0.0456765	0.356527
311	G	-0.00310013	-0.131979	0.0233886
312	C	-0.00155007	0.0450345	0.0450345
313	A	-0.00155007	0.133767	-0.0215542
314	G	0.298276	0.134873	0.533924
315	G	0.296375	0.179683	0.644419
316	G	-0.0976193	0.31387	0.843371
317	G	0.119958	0.00318268	0.201217
318	A	-0.0464103	0.17805	-0.0433835
319	A	-0.222283	-0.0864001	0.178164
320	G	0.169502	0.0895186	0.882921
321	G	0.215822	0.044209	0.595197
322	A	-0.0447593	-0.0879594	0.0443007
323	C	0.0846575	0.0447593	0.242576
324	G	0.345217	0	0.264361
325	G	0.0872256	0.0447593	0.200247
326	A	0.13101	0.0447593	0.333867
327	A	0.0433835	0	0.132639
328	C	-0.0453096	-0.044209	0.242484
329	A	0.129688	0.0443007	0.0661301
330	A	0	0.0443007	0.132304
331	G	0.0432001	0.132793	0.0661301
332	T	-0.0451262	-0.0882345	-0.0221962
333	A	0	0	0.132066
334	T	0	0	0.0659466
335	G	0	0	0.131923
336	G	0	0	0.0659466
337	C	0.0431084	0.088418	0
338	G	-0.00168765	-0.0878677	-0.0219211
339	T	0.0862167	0.044209	0.0659466
340	T	0	0.044209	0.0659466
341	C	0.0413657	-0.0878677	-0.0878677
342	G	0.0862167	0.044209	0
343	C	0.0431084	0	0.131867
344	G	0.12925	0.088418	0.131847
345	C	-0.0878677	-0.0878677	0.0439338

## Sheet: Supplementary Figure 5
nt	ref	Cell lysis Reactivity 0.5mM TbCl3	Cell lysis Reactivity 1mM TbCl3	Cell lysis Reactivity 5mM TbCl3	Cell lysis+Proteinase-K Reactivity 1mM TbCl3	Cell lysis+Proteinase-K Reactivity 5mM TbCl3
1	A	-0.0141971	0.00612902	-0.0230168	0.0434202	0.0326512
2	U	0.138845	-0.172432	-0.277886	0.165615	0.0809775
3	A	0.0190721	0.216359	0.0948456	-0.0101701	0.0214183
4	G	-0.0275371	0.0425039	0.0367716	0.098498	0.0921795
5	G	-0.0063502	0.055918	-0.00982794	0.0605845	0.0799942
6	G	-0.066259	-0.00138124	-0.0355231	0.00496428	0.00787702
7	C	0.135232	0.371953	0.221597	0.0949609	0.213708
8	G	0.252114	0.433017	0.30165	0.0933541	0.137657
9	G	-0.090267	0.494393	0.319743	0.0360373	0.0539895
10	A	-0.237903	-0.00608751	-0.014791	0.100103	0.140286
11	G	-0.42685	0.737422	0.293666	-0.084549	0.0546741
12	G	-0.0554123	0.674209	0.231261	-0.334029	-0.220871
13	G	-0.018105	1.65405	0.724919	0.0394702	0.0945008
14	A	-0.0348914	-0.00556681	-0.0340639	0.0342499	0.0436259
15	A	-0.0705604	-0.00958312	-0.035127	0.0570628	0.0923227
16	G	-0.0767235	-0.127403	-0.28248	0.00538317	-0.00449572
17	C	-0.0382275	-0.0686556	-0.0733109	0.108849	0.150654
18	U	-0.10402	-0.0356021	-0.0402895	0.0622509	0.0745097
19	C	-0.11051	-0.0831036	-0.0898078	0.20599	0.264422
20	A	-0.0467478	0.0208401	0.0378348	0.120321	0.161781
21	U	-0.0871804	0.634938	0.594873	0.0611413	0.088654
22	C	-0.0294915	0.118692	0.0852368	0.438206	0.513618
23	A	-0.0752496	0.538977	0.349333	0.0840865	0.247292
24	G	-0.159473	0.361284	0.261958	0.182993	0.355544
25	U	-0.0251165	0.222047	0.195296	0.126165	0.290827
26	G	-0.0465874	0.0764684	0.018555	0.0854457	0.203619
27	G	0.0715371	0.0521519	0.00546355	0.109007	0.197684
28	G	-0.0108846	0.126514	0.0350507	0.100415	0.132982
29	G	-0.00665315	0.000779468	-0.0183236	0.00827015	0.023803
30	C	-0.0666026	-0.0032987	-0.00286416	0.0157945	0.0167293
31	C	-0.0609495	-0.0111154	-0.0320033	0.12159	0.176904
32	A	-0.193305	-0.032984	-0.0452992	0.0104812	0.0328752
33	C	-0.0572977	0.110467	0.0100965	0.117914	0.337709
34	G	-0.0903529	0.0146614	-0.0243562	0.0375824	0.0459181
35	A	-0.0762947	-0.0326962	-0.0467884	0.0362566	0.063025
36	G	-0.190793	-0.0473452	-0.0422023	0.017279	0.0226463
37	C	-0.208282	-0.04882	-0.0923978	0.0825605	0.176733
38	U	-0.0693989	-0.0110107	-0.0800424	0.234225	0.441602
39	G	-0.128179	-0.0512358	-0.0755674	0.066935	0.0447131
40	A	-0.0117127	0.00909621	-0.0280919	0.0522456	0.139588
41	G	0.238117	0.00886611	-0.00126808	0.0324324	0.0364383
42	U	0.0066017	0.214316	0.153569	0.319212	0.292383
43	G	0.0498707	0.0691153	0.0455459	0.331372	0.300299
44	C	-0.538352	0.827	0.618137	2.08529	2.04552
45	G	-0.0862879	-0.230318	-0.384209	1.59567	1.01543
46	U	-0.0325957	0.200989	-0.174749	2.47867	1.73404
47	C	0.019041	0.911305	0.386916	1.15975	0.765942
48	C	0.0642297	2.16013	1.78587	0.282771	0.482791
49	U	0.0950302	0.879903	0.870787	0.137026	0.253101
50	G	0.0316209	0.0634199	0.0913033	0.0369054	0.054368
51	U	0.117645	0.0689427	0.141101	0.0117897	0.0405499
52	C	-0.00109243	0.12154	0.14662	0.0424194	0.0880658
53	A	-0.00185099	0.00193128	0.0347771	0.0184378	0.0204095
54	C	0.0375375	-0.00153667	0.0236931	0.0317634	0.0427318
55	U	0.0206361	0.0253568	0.0557824	0.00783384	0.0113692
56	C	-0.0297119	0.336229	0.306378	0.0153172	0.0393688
57	C	-0.274511	1.82886	2.59968	0.109106	0.359046
58	A	-0.191038	0.17092	0.2142	-0.04195	0.0658472
59	C	0.0341949	0.617833	0.593015	-0.00195039	0.117685
60	U	0.477553	0.446467	0.398801	0.038406	0.104555
61	C	-0.00450709	0.655806	0.643283	0.0579513	0.119683
62	C	-0.0856302	0.309348	0.264411	0.0485251	0.143661
63	C	-0.597682	0.645295	0.534458	0.447054	0.566606
64	A	0.143257	1.39724	1.79662	-0.338773	-0.0851898
65	U	-0.228726	0.562996	0.3402	-0.0274189	0.0381785
66	G	-0.109436	0.0154375	0.10041	-0.113115	-0.0351204
67	U	-0.0466811	0.289106	0.436322	-0.209726	-0.202135
68	C	-0.0268643	-0.0284269	-0.00592844	0.00806148	0.0161313
69	C	-0.0753779	-0.0209579	-0.00324579	0.0148043	0.0114637
70	C	-0.0976172	-0.0289978	0.0258266	0.0133718	0.0503826
71	U	-0.166574	0.0570923	0.109733	-0.0194346	0.00558807
72	U	-0.129005	0.226705	0.384818	0.163368	0.353945
73	G	-0.0419235	-0.0835564	-0.0534097	0.0509652	0.141717
74	G	-0.000822822	-0.0145262	-0.0157929	0.0443192	0.0763809
75	G	0.00194745	0.00807941	0.0326448	0.0651326	0.0774215
76	A	-0.13575	0.0376019	0.0343935	0.0390708	0.0568834
77	A	-0.104355	0.503192	0.260036	-0.0105447	0.0735849
78	G	-0.127612	-0.0890261	-0.0609043	0.0150908	0.0132495
79	G	-0.240714	-0.0702501	0.00029254	0.0436667	0.0291339
80	U	-0.210353	0.078084	0.126845	0.0458669	0.0579777
81	C	-0.327484	-0.159126	-0.097484	0.0919129	0.194202
82	U	-0.195058	-0.153618	-0.0121927	0.244824	0.543961
83	G	-0.163978	-0.0524668	0.030362	0.0438184	0.104422
84	A	-0.307624	0.0118833	0.090043	0.0333488	0.0838594
85	G	-0.0813401	-0.142902	-0.0282101	-0.211002	-0.232817
86	A	-0.176818	0.223999	0.230373	0.0377	0.0605632
87	C	0.00905276	0.34833	0.396532	0.987749	0.823674
88	U	0.0341273	0.1239	0.108975	0.922904	0.72646
89	A	0.321576	0.338147	0.123202	0.0585589	0.106362
90	G	0.234478	0.398755	0.370506	0.203698	0.255556
91	G	0.0251256	0.231683	0.290728	0.224276	0.241526
92	G	0.0610372	0.0358663	0.0376909	0.044187	0.0461567
93	C	1.86445	0.0722129	0.144421	0.104223	0.102507
94	C	0.201459	0.889774	1.66826	2.21766	0.880891
95	A	-0.086349	0.285607	0.534096	0.117624	0.160872
96	G	-0.176504	0.33346	0.478564	-0.0488518	0.00611091
97	A	0.0369882	0.0385167	0.159602	-0.124579	-0.0872933
98	G	-0.00914649	0.108887	0.206204	0.00125049	0.00482048
99	G	0.109355	0.0230407	0.113297	0.0109993	0.0194684
100	C	0.266483	0.214946	0.625555	0.123969	0.17322
101	G	0.0600745	0.205233	0.371603	0.301752	0.339182
102	G	0.184973	0.0535382	0.0986533	0.0572141	0.0521623
103	C	1.0218	0.195154	0.22159	0.0574139	0.0519207
104	C	0.315512	1.42509	1.44594	0.0572282	0.121289
105	C	0.00530634	0.486528	0.60654	0.224198	0.336007
106	U	-0.142135	0.0693564	0.220495	1.09054	0.833118
107	A	-0.109772	0.00558122	0.255025	-0.0171068	0.035586
108	A	-0.051461	-0.0234723	0.105275	0.000332841	0.00523522
109	C	0.502011	0.0874772	0.445676	1.14206	1.12443
110	A	0.272485	0.715097	1.96242	0.306229	0.561387
111	G	0.0761939	0.21104	0.455659	0.159297	0.166257
112	G	0.128599	0.107063	0.815342	0.0687639	0.0903362
113	G	-0.0108052	0.13562	0.167424	0.00602107	0.00630828
114	C	-0.0225884	0.0235575	0.167973	0.0667021	0.104596
115	U	0.0117304	0.0225559	0.176749	0.0574215	0.102469
116	C	0.155072	0.0536734	0.154559	0.0438821	0.0798913
117	U	0.0877959	0.168221	0.398947	0.0791956	0.0962073
118	C	0.259157	0.0753163	0.145858	0.0461724	0.0446525
119	C	0.0958292	0.207678	0.421529	0.12186	0.118663
120	C	0.250291	0.153427	0.512134	0.268869	0.340234
121	U	0.0121595	0.246972	0.465551	0.0339946	0.0948101
122	G	-0.118427	0.0382727	0.101101	0.0214326	0.0251711
123	A	-0.17186	0.0170801	0.33088	-0.054847	-0.0321717
124	G	-0.470674	0.0568714	0.80378	-0.147828	-0.0963307
125	C	-0.396983	1.14525	4.71502	-0.361558	-0.274614
126	U	0.195642	0.512445	2.46923	-0.439378	-0.351924
127	U	0.0780821	0.337813	1.29031	-0.130597	-0.111479
128	C	0.0285245	0.246213	0.920572	0.0172348	0.0870583
129	G	-0.0201722	0.244307	0.506005	0.115309	0.214174
130	G	-0.0245332	0.0768621	0.204235	0.126961	0.205214
131	G	0.0848323	0.183762	0.0599705	0.0904573	0.138715
132	G	0.133104	0.166914	0.143942	0.0289628	0.0367729
133	A	0.692518	0.252433	0.261223	0.0422197	0.0570268
134	G	-0.0341617	1.17799	2.05925	0.0898879	0.178143
135	G	-0.0279376	0.102183	0.423567	0.0628535	0.085481
136	U	-0.0287608	0.126817	0.599492	0.978382	0.899631
137	G	0.0183186	0.0103261	0.156775	0.0490149	0.0404694
138	A	-0.203792	0.0856995	0.415525	0.0279046	0.0778946
139	G	-0.10666	0.0464564	0.67233	0.226187	0.29479
140	U	-0.0852303	0.268764	0.817869	0.0753629	0.138428
141	U	-0.0146238	0.0789239	0.392834	0.0237386	0.0529672
142	C	-0.0153407	0.0136045	0.0473518	0.0714723	0.0666286
143	C	-0.0423536	0.00891138	0.0508935	0.189986	0.163907
144	C	-0.0795955	0.023191	0.192154	0.598694	0.554351
145	A	-0.040223	0.17122	0.805239	0.534817	0.792915
146	G	-0.0612783	0.139278	0.694897	0.139326	0.203354
147	A	0.0860321	0.178927	0.837307	0.124534	0.257957
148	G	0.0186389	0.0904871	0.354927	0.101424	0.113858
149	A	0.0159061	0.359521	1.36633	0.0420365	0.0466968
150	A	0.0781225	0.223048	0.477149	0.0255761	0.0526074
151	C	1.52307	0.313828	1.11589	0.362613	0.385172
152	G	0.181497	1.0617	3.70413	0.786079	0.698006
153	G	0.0213405	0.243644	1.0666	0.130583	0.117372
154	G	0.00546413	0.0451433	0.52488	0.045477	0.0536905
155	G	0.00682534	0.00589522	0.0854569	0.0268084	0.0253534
156	C	0.00132875	0.0139185	0.0681575	0.0160349	0.0142704
157	U	0.090248	0.00372053	0.0400588	0.00832981	0.00748274
158	C	-0.00345988	0.381432	2.24267	0.387549	0.351127
159	C	0.0204575	0.132289	1.35418	0.0667957	0.158458
160	G	0.106202	0.0673122	0.61866	0.0228911	0.0215625
161	C	-0.0162112	0.389316	4.29292	0.164813	0.23296
162	G	-0.00106206	0.040452	0.91119	0.149805	0.147569
163	C	0.0561961	0.114308	1.79863	0.587764	0.621369
164	G	0.070089	0.0770315	0.841656	0.463795	0.292937
165	A	0.0426781	0.204422	2.60847	0.661755	0.680592
166	G	0.0132802	0.136431	1.39083	0.456085	0.413702
167	G	0.0681246	0.168102	1.64301	0.367809	0.28681
168	U	1.20803	0.264916	2.194	0.766089	0.501891
169	C	8.40061	1.37979	9.09254	5.88841	4.96747
170	A	1.11496	5.62027	20.0135	2.83793	2.10581
171	G	0.424377	0.673895	2.60002	0.25959	0.200116
172	A	1.47362	0.35886	1.48858	0.0739731	0.0755706
173	C	1.71275	1.12568	4.21324	0.291283	0.284142
174	U	0.300791	1.95044	9.04067	1.02207	2.34228
175	G	0.106974	0.315764	1.0775	0.367831	0.386572
176	G	0.0268755	0.112854	0.331227	0.282709	0.250323
177	G	0.015754	0.0379768	0.0880107	0.0657911	0.0550443
178	C	0.0164896	0.0332377	0.109732	0.0869824	0.0905349
179	A	0.00463004	0.0549689	0.229447	0.181441	0.238625
180	G	0.0161738	0.0866179	0.333319	0.107355	0.223024
181	G	0.02218	0.0643942	0.192638	0.0408445	0.0760655
182	A	0.0191203	0.0647797	0.270147	0.0436857	0.105922
183	G	-0.0689868	0.0527528	0.238633	0.0382762	0.078719
184	A	0.015286	-0.0193739	0.208194	0.0924829	0.160179
185	U	0.0199025	0.0322776	0.168586	0.0373411	0.072201
186	G	0.0147685	0.022356	0.0536714	0.0103626	0.0235353
187	C	0.361197	0.0181928	0.0272781	0.0038092	0.00916518
188	C	0.0370729	0.293203	0.293048	0.0127766	0.0282349
189	G	0.0743295	0.0631505	0.261289	0.0811719	0.123803
190	U	0.0144011	0.309247	1.14	-0.00208415	0.29345
191	G	0.008617	0.0172206	0.0512949	0.0113745	0.0226065
192	G	-0.0181499	0.00966821	0.0353824	0.00437466	0.00799902
193	A	0.0139232	0.0272242	0.189891	-0.00574183	0.0156575
194	C	0.0202123	0.00884455	0.0216511	0.0110082	0.0128953
195	C	0.00951842	0.0165506	0.0322305	0.0157779	0.0169195
196	C	1.05417	0.00899073	0.016313	0.0162244	0.010645
197	C	0.213388	0.710608	1.93031	0.633006	0.713602
198	G	0.0572577	0.135708	0.324837	0.107416	0.107921
199	C	0.0873127	0.0696152	0.0925584	0.0297511	0.0293515
200	C	0.0478995	0.0594661	0.103975	0.077883	0.0571356
201	C	0.00378351	0.0422415	0.0328458	0.00105141	-0.000117894
202	U	0.000765472	0.0396888	0.0685981	0.00153978	0.00205615
203	U	0.014532	0.03016	0.0505597	-0.00114162	0.00147446
204	C	0.0266212	0.1767	0.349841	0.000460379	0.00978856
205	G	0.0340542	0.0094143	0.205388	0.00952331	0.0191389
206	G	0.175337	0.00020078	0.102555	0.00656802	0.0110405
207	G	0.0745864	0.0195094	0.222768	0.0771466	0.0815052
208	G	0.0795417	0.00506915	0.059382	0.00669833	0.00632022
209	A	0.0491642	-0.00252289	0.131179	0.0343691	0.0232272
210	G	0.0180662	0.0331162	0.101267	0.0221266	0.0264455
211	G	0.0751752	0.0182623	0.0249939	0.00340276	0.00412792
212	G	0.0651246	0.0761022	0.0697376	0.00250098	0.00326241
213	G	0.0204767	0.0613692	0.0785052	0.00200949	0.00251653
214	C	0.013176	0.0118851	0.017598	0.00308578	0.00187262
215	C	0.0619819	0.010708	0.0162546	0.00286804	0.00202504
216	C	0.0528554	0.0454711	0.0754031	0.0171384	0.014383
217	G	0.0591641	0.0444275	0.0932548	0.0311848	0.0226568
218	G	0.303208	0.0695724	0.0800511	0.0107549	0.00521805
219	C	0.0409145	0.345657	0.366593	0.0413963	0.0459133
220	G	0.0227982	0.0490345	0.152651	0.0468451	0.0448155
221	G	0.210769	0.057419	0.250913	0.025108	0.0658187
222	A	0.145503	0.0852312	0.38105	0.12697	0.106314
223	U	0.0339811	0.0994851	0.293123	0.177538	0.134885
224	G	0.0109135	0.0209278	0.054486	0.0181384	0.0186497
225	C	0.153565	0.013025	0.0362961	0.0131495	0.0143541
226	C	0.0488946	0.188016	0.175069	0.0288427	0.0216268
227	U	0.00684424	0.0724347	0.113599	0.0179072	0.0133246
228	C	0.00869709	0.0170135	0.0384706	0.0138673	0.0122839
229	C	0.00549738	0.021645	0.079386	0.0608432	0.0486818
230	U	0.0285903	0.0860683	0.356187	0.193114	0.141005
231	U	0.045844	0.0372395	0.0799272	0.0274293	0.0211838
232	U	0.00524454	0.0501308	0.126618	0.0443723	0.0359897
233	G	0.00584574	0.00331679	0.0125808	0.00758667	0.00641762
234	C	0.0167596	0.00296093	0.0112666	0.0141926	0.00820641
235	C	0.00558617	0.0215207	0.055683	0.0454729	0.0384128
236	G	0.00623557	0.0118648	0.0456452	0.0257025	0.0194579
237	G	0.0085803	0.00471304	0.0101606	0.00402508	0.00217125
238	A	0.00823537	0.0117967	0.0309743	0.0150768	0.00836561
239	G	0.0174751	0.0116892	0.013812	0.00590227	0.00335498
240	C	0.0113405	0.0256777	0.0398375	0.025146	0.0104527
241	U	0.0254619	0.019071	0.0806949	0.0616756	0.0325474
242	U	0.0192744	0.0659409	0.279656	0.255508	0.200521
243	G	0.0113171	0.0421888	0.163763	0.0407873	0.0305771
244	G	0.0114533	0.0178907	0.0728272	0.022067	0.0133252
245	A	-0.000156644	0.0147687	0.0693529	0.0185108	0.00891315
246	A	0.0210036	0.0456782	0.181946	0.0176645	0.00977387
247	C	0.052884	0.0560574	0.213867	0.0856268	0.0479667
248	A	0.011404	0.0383141	0.139189	0.0335923	0.0204448
249	G	-0.00220737	0.0674897	0.296219	0.0110982	0.00457026
250	A	0.00632522	0.00465053	0.023442	0.00758577	0.00428538
251	C	0.00556671	0.00654238	0.0687145	0.0496166	0.0373696
252	U	0.00529513	0.00246103	0.0206707	0.00999585	0.00845237
253	C	0.00647644	0.00294991	0.0262823	0.0162783	0.0102025
254	A	0.0141103	0.0040111	0.0197859	0.00573165	0.0033705
255	C	0.0117527	0.027131	0.0753619	0.0149885	0.012359
256	G	0.00313511	0.0166647	0.0478754	0.0175946	0.0209681
257	G	0.00810604	0.00741384	0.0237857	0.00534151	0.00762829
258	C	0.0109457	0.0230584	0.0452249	0.0102937	0.0139266
259	C	0.02179	0.0152154	0.0384358	0.0176746	0.0109233
260	A	0.00819508	0.0344131	0.106214	0.0284919	0.0258459
261	G	0.00580513	0.0167368	0.0518933	0.00547985	0.0030329
262	C	0.0266567	0.0350602	0.074552	0.0182313	0.0124573
263	G	0.021493	0.03675	0.0829158	0.0376226	0.0243516
264	A	0.00870513	0.0191755	0.0557339	0.00687072	0.00416304
265	A	0.0206566	0.0133616	0.0406804	0.0063001	0.00484023
266	G	0.00527511	0.0140741	0.0455376	0.0134415	0.00578954
267	U	0.0034014	0.00943315	0.0262662	0.0752359	0.052155
268	G	0.00425751	0.00386839	0.00724423	0.00236722	0.00128782
269	A	0.00666467	0.00694865	0.0168125	0.00188195	0.00199394
270	G	0.00752147	0.00605876	0.00829891	0.0029458	0.00130337
271	U	0.00430139	0.00822051	0.0124293	0.00367995	0.00155533
272	U	0.0036311	0.00158188	0.00436609	0.00074345	-0.000130959
273	C	0.00683843	0.00261533	0.00592002	0.00493184	0.00153045
274	A	0.00358362	0.00196334	0.0058498	0.00170465	0.000454158
275	A	0.00906663	0.00160953	0.00605534	0.00135936	0.000438604
276	U	0.0132347	0.00255735	0.00938738	0.00228012	0.000269073
277	G	0.00147886	0.00352642	0.0129707	0.000351505	-0.000173575
278	G	0.00194757	0.00156389	0.00420842	0.00026814	-0.000182285
279	C	0.00224511	0.00338223	0.00860476	0.00191928	0.000273428
280	U	0.0019202	0.00107159	0.00297935	0.00108873	0.000101097
281	G	0.00307764	0.000601693	0.00113509	0.000220546	8.61655e-05
282	A	0.000832942	0.00117477	0.00257046	0.000475932	-0.000257874
283	G	0.000662216	0.000400221	0.0012819	0.000423051	0.000138114
284	G	0.00115937	-8.61175e-05	0.000489284	0.000219924	-8.80319e-06
285	U	0.00149625	0.00055065	0.00157247	0.000250098	-0.000168909
286	G	0.0021464	0.00130951	0.00286418	0.000116339	6.09691e-06
287	A	0.00241057	0.00221399	0.00518736	8.14995e-05	-0.000224901
288	G	0.00181788	0.00180921	0.00463829	0.00060347	-6.93679e-05
289	G	0.00617776	0.00123058	0.00628803	0.0013127	0.000156156
290	U	0.00501892	0.00270108	0.0112822	0.00316299	0.000992303
291	A	0.00650412	0.00329065	0.0150775	0.000759003	-5.44367e-05
292	C	0.0137302	0.00224531	0.00831568	0.000703011	0.00016331
293	C	0.0220249	0.00443699	0.0189895	0.00139047	0.000243254
294	C	0.0214519	0.00786953	0.0403242	0.00255697	0.000709232
295	C	0.0382735	0.0101276	0.0522931	0.00305157	-0.00013998
296	G	0.0636502	0.0158886	0.0957962	0.0092953	-0.00188818
297	C	0.0352198	0.0192203	0.133573	0.0165838	-0.0048849
298	A	0.024242	0.0203893	0.111065	0.00168598	-0.00245432
299	G	0.015277	0.0100725	0.0405865	0.000858544	-4.04387e-05
300	G	0.00939838	0.00573516	0.0109671	2.56008e-05	-5.63031e-05
301	G	0.00295019	0.00353137	0.00580688	4.69711e-05	-7.99442e-05
302	G	0.00772335	0.000477097	0.000962875	-6.93679e-05	-0.000155533
303	A	-1.9713e-05	-0.000194796	0.00397959	1.68598e-05	-8.42991e-05
304	C	9.3913e-05	-1.9713e-05	-1.9713e-05	0	0
305	C	0	-6.18179e-06	-1.9713e-05	0	0
306	U	4.54505e-05	0	0	0	0
307	C	0	0	0	6.47019e-05	0
308	A	3.01219e-06	0	1.71595e-05	2.15258e-05	2.37033e-05
309	U	0	-6.18188e-06	-1.97132e-05	-5.19482e-05	-5.19482e-05
310	A	0	0	1.71595e-05	0	0
311	A	0	0	0	-5.19482e-05	-5.19482e-05
312	C	0	0	0	0	0
						0
						0
						0
						0
						0
						0
						0
						0
						0
						0
						0
						0
						0
						0
						0
						0
						0
						0
						0
						0
						0
						NA
						NA
						NA
						NA
						NA
						NA
						NA
						NA

## Sheet: Supplementary Figure 6
nt	ref	Delta Terbium Reactivity
1	A	0.0372911
2	U	0.165615
3	A	-0.216359
4	G	0.0559941
5	G	0.00466648
6	G	0.00496428
7	C	-0.276992
8	G	-0.339663
9	G	-0.458356
10	A	0.100103
11	G	-0.737422
12	G	-0.674209
13	G	-1.61458
14	A	0.0342499
15	A	0.0570628
16	G	0.00538317
17	C	0.108849
18	U	0.0622509
19	C	0.20599
20	A	0.099481
21	U	-0.573797
22	C	0.319514
23	A	-0.454891
24	G	-0.178291
25	U	-0.0958826
26	G	0.0089773
27	G	0.056855
28	G	-0.0260988
29	G	0.00749068
30	C	0.0157945
31	C	0.12159
32	A	0.0104812
33	C	0.0074479
34	G	0.022921
35	A	0.0362566
36	G	0.017279
37	C	0.0825605
38	U	0.234225
39	G	0.066935
40	A	0.0431494
41	G	0.0235663
42	U	0.104896
43	G	0.262257
44	C	1.25829
45	G	1.59567
46	U	2.27768
47	C	0.248444
48	C	-1.87736
49	U	-0.742877
50	G	-0.0265145
51	U	-0.057153
52	C	-0.0791205
53	A	0.0165065
54	C	0.0317634
55	U	-0.017523
56	C	-0.320912
57	C	-1.71976
58	A	-0.17092
59	C	-0.617833
60	U	-0.408061
61	C	-0.597854
62	C	-0.260823
63	C	-0.198242
64	A	-1.39724
65	U	-0.562996
66	G	-0.0154375
67	U	-0.289106
68	C	0.00806148
69	C	0.0148043
70	C	0.0133718
71	U	-0.0570923
72	U	-0.0633371
73	G	0.0509652
74	G	0.0443192
75	G	0.0570532
76	A	0.00146885
77	A	-0.503192
78	G	0.0150908
79	G	0.0436667
80	U	-0.0322171
81	C	0.0919129
82	U	0.244824
83	G	0.0438184
84	A	0.0214654
85	G	0
86	A	-0.186299
87	C	0.639418
88	U	0.799005
89	A	-0.279588
90	G	-0.195057
91	G	-0.00740644
92	G	0.00832075
93	C	0.0320097
94	C	0.327885
95	A	-0.167983
96	G	-0.33346
97	A	-0.0385167
98	G	-0.107636
99	G	-0.0120414
100	C	-0.0909767
101	G	0.0965191
102	G	0.00367594
103	C	-0.13774
104	C	-1.36786
105	C	-0.26233
106	U	1.02118
107	A	-0.00558122
108	A	0.000332841
109	C	-0.408868
110	A	1.05458
111	G	-0.0517428
112	G	-0.0382987
113	G	-0.129599
114	C	0.0431446
115	U	0.0348656
116	C	-0.00979128
117	U	-0.0890257
118	C	-0.0291439
119	C	-0.0858188
120	C	0.115442
121	U	-0.212977
122	G	-0.0168401
123	A	-0.0170801
124	G	-0.0568714
125	C	-1.14525
126	U	-0.512445
127	U	-0.337813
128	C	-0.228978
129	G	-0.128998
130	G	0.0500994
131	G	-0.0933046
132	G	-0.137951
133	A	-0.210214
134	G	-1.08811
135	G	-0.0393291
136	U	0.851566
137	G	0.0386888
138	A	-0.0577948
139	G	0.17973
140	U	-0.193401
141	U	-0.0551853
142	C	0.0578678
143	C	0.181074
144	C	0.575503
145	A	0.363597
146	G	4.79726e-05
147	A	-0.0543929
148	G	0.0109364
149	A	-0.317484
150	A	-0.197472
151	C	0.0487851
152	G	-0.275618
153	G	-0.113061
154	G	0.000333667
155	G	0.0209131
156	C	0.00211641
157	U	0.00460928
158	C	0.00611736
159	C	-0.0654929
160	G	-0.0444211
161	C	-0.224503
162	G	0.109353
163	C	0.473456
164	G	0.386764
165	A	0.457332
166	G	0.319653
167	G	0.199707
168	U	0.501174
169	C	4.50862
170	A	-2.78234
171	G	-0.414305
172	A	-0.284887
173	C	-0.834395
174	U	-0.928365
175	G	0.0520673
176	G	0.169855
177	G	0.0278143
178	C	0.0537447
179	A	0.126472
180	G	0.0207375
181	G	-0.0235497
182	A	-0.0210941
183	G	-0.0144766
184	A	0.0924829
185	U	0.00506354
186	G	-0.0119934
187	C	-0.0143836
188	C	-0.280427
189	G	0.0180215
190	U	-0.309247
191	G	-0.00584612
192	G	-0.00529355
193	A	-0.0272242
194	C	0.00216364
195	C	-0.000772656
196	C	0.00723364
197	C	-0.0776019
198	G	-0.0282924
199	C	-0.0398641
200	C	0.0184168
201	C	-0.04119
202	U	-0.038149
203	U	-0.03016
204	C	-0.17624
205	G	0.000109006
206	G	0.00636724
207	G	0.0576373
208	G	0.00162917
209	A	0.0343691
210	G	-0.0109896
211	G	-0.0148596
212	G	-0.0736012
213	G	-0.0593597
214	C	-0.00879927
215	C	-0.00783998
216	C	-0.0283327
217	G	-0.0132427
218	G	-0.0588174
219	C	-0.30426
220	G	-0.00218939
221	G	-0.032311
222	A	0.0417388
223	U	0.0780526
224	G	-0.00278935
225	C	0.000124518
226	C	-0.159173
227	U	-0.0545274
228	C	-0.00314621
229	C	0.0391982
230	U	0.107046
231	U	-0.00981017
232	U	-0.00575847
233	G	0.00426988
234	C	0.0112317
235	C	0.0239521
236	G	0.0138378
237	G	-0.000687963
238	A	0.00328011
239	G	-0.00578692
240	C	-0.000531724
241	U	0.0426046
242	U	0.189567
243	G	-0.00140153
244	G	0.00417626
245	A	0.00374216
246	A	-0.0280137
247	C	0.0295695
248	A	-0.00472189
249	G	-0.0563915
250	A	0.00293524
251	C	0.0430742
252	U	0.00753482
253	C	0.0133284
254	A	0.00172055
255	C	-0.0121425
256	G	0.000929901
257	G	-0.00207233
258	C	-0.0127647
259	C	0.00245923
260	A	-0.00592123
261	G	-0.011257
262	C	-0.0168289
263	G	0.000872617
264	A	-0.0123048
265	A	-0.00706151
266	G	-0.000632569
267	U	0.0658027
268	G	-0.00150117
269	A	-0.00506669
270	G	-0.00311296
271	U	-0.00454056
272	U	-0.000838431
273	C	0.00231651
274	A	-0.000258697
275	A	-0.000250172
276	U	-0.000277234
277	G	-0.00317492
278	G	-0.00129575
279	C	-0.00146294
280	U	1.71452e-05
281	G	-0.000381147
282	A	-0.000698841
283	G	2.28298e-05
284	G	0.000219924
285	U	-0.000300552
286	G	-0.00119317
287	A	-0.00213249
288	G	-0.00120574
289	G	8.2125e-05
290	U	0.000461911
291	A	-0.00253165
292	C	-0.0015423
293	C	-0.00304652
294	C	-0.00531256
295	C	-0.00707602
296	G	-0.00659326
297	C	-0.00263647
298	A	-0.0187033
299	G	-0.00921401
300	G	-0.00570956
301	G	-0.0034844
302	G	-0.000477097
303	A	1.68598e-05
304	C	0
305	C	0
306	U	0
307	C	6.47019e-05
308	A	2.15258e-05
309	U	0
310	A	0
311	A	0
312	C	0

## Sheet: Supplementary Figure 7
nt	ref	Cell Lysis Reactivity 1mM TbCl3	Cell Lysis Reactivity 5mM TbCl3	Cell_Lysis+Proteinase-K Reactivity 1mM TbCl3
1	A	3.98955	1.08588	1.13392
2	T	0.273211	0.152233	0.690122
3	T	0.239589	0.283095	6.01644
4	A	0.0194074	0.0457835	0.0410842
5	A	0.0270465	0.0481441	0.0389739
6	A	0.0287758	0.0525111	0.0558658
7	G	0.0111059	-0.0107764	0.0437844
8	G	0.0350643	0.00796361	0.0291992
9	T	0.0349501	0.0296542	0.0262423
10	T	0.0889586	0.0792597	0.130834
11	T	0.0519473	0.0261625	0.0138473
12	A	0.101828	0.0639722	0.075699
13	T	0.0397653	0.032903	0.00753831
14	A	0.00849586	0.00498102	0.00233088
15	C	0.0198435	0.000663802	-0.00236833
16	C	0.049138	0.0361406	0.00702841
17	T	0.0711775	0.0765369	0.0107202
18	T	0.0565712	0.0759691	0.0393997
19	C	0.0342621	0.0402902	0.00175518
20	C	0.0576202	0.0544878	0.14644
21	C	0.461136	0.138017	0.325279
22	A	0.16025	0.00721043	0.27312
23	G	0.0380529	-0.00995201	0.0269553
24	G	0.0511506	0.0090984	0.00131522
25	T	0.0061359	-0.000406717	0.025884
26	A	0.0861881	0.0765765	0.0652805
27	A	0.0181197	0.020636	0.010122
28	C	0.0806444	0.107117	0.078169
29	A	0.0229762	0.0183089	0.00262576
30	A	0.00853603	0.00574425	0.00529256
31	A	0.0276982	0.0129698	0.0309212
32	C	0.0101959	-0.00934946	0.00234493
33	C	0.0372631	-0.0115098	0.036339
34	A	0.0632157	0.0854462	0.0508854
35	A	0.0911742	0.0788016	0.0489228
36	C	0.106969	0.111599	0.124949
37	C	0.25594	0.304424	0.437775
38	A	0.0892074	0.105745	0.0712445
39	A	0.0601225	0.0720522	0.0553946
40	C	0.217446	0.216282	0.10854
41	T	0.0721639	0.106611	0.0796198
42	T	0.148018	0.175973	0.114325
43	T	0.100962	0.112507	0.0963558
44	C	0.180474	0.164603	0.0616286
45	G	0.0269093	0.0431249	-0.0135741
46	A	0.0846541	0.0897066	0.0280562
47	T	0.0151366	0.0127665	0.013935
48	C	0.0546903	0.0258782	0.0101409
49	T	0.0135352	0.019265	0.00536497
50	C	0.0735703	0.0977085	0.039175
51	T	0.0880224	0.109859	0.0717601
52	T	0.100501	0.0803068	0.103097
53	G	0.0894027	0.117068	0.0232946
54	T	0.0122837	0.0281652	0.0849966
55	A	0.0210986	0.0446975	0.00408607
56	G	-0.000802387	0.00386632	0.00879226
57	A	0.0107523	0.0149969	0.000542937
58	T	0.0024403	0.010823	0.0235877
59	C	0.0381486	0.0557501	0.064387
60	T	0.0914311	0.122044	0.0382189
61	G	0.0546212	0.0659795	0.141662
62	T	0.120938	0.11231	0.0878368
63	T	0.0470699	0.0661638	0.0525371
64	C	0.13479	0.147342	0.077343
65	T	0.112379	0.133102	0.11147
66	C	0.921722	1.61113	2.1767
67	T	2.36552	4.19682	10.5728
68	A	0.068514	0.0852955	0.130197
69	A	0.0758687	0.122813	0.112367
70	A	0.101061	0.147851	0.116767
71	C	0.1305	0.163962	0.0619144
72	G	0.0306047	0.0497697	0.0182138
73	A	0.0268382	0.0278243	0.0336934
74	A	0.0302092	0.0428417	0.0263915
75	C	0.116539	0.162045	0.0711317
76	T	0.0880113	0.119738	0.086576
77	T	0.104792	0.189206	0.184241
78	T	0.0422987	0.129046	4.81322
79	A	0.0514932	0.0880155	0.0539666
80	A	0.0685178	0.0990104	0.0434689
81	A	0.0432226	0.0752476	0.0243764
82	A	0.0463995	0.0856078	0.0269983
83	T	0.00391653	0.0220042	0.0203534
84	C	-0.0101053	-0.0135357	-0.00738179
85	T	-0.0129205	-0.00734099	0.024699
86	G	-0.00134568	-0.00714014	0.00108587
87	T	0.00147623	-0.0120959	0.00545081
88	G	0.00439857	0.00223945	0.00357122
89	T	0.00807408	0.0123839	0.017861
90	G	0.000731086	0.00185784	0.0123385
91	G	0.0196222	0.0304135	0.0201766
92	C	0.0773667	0.108503	0.0498513
93	T	0.024329	0.0361233	0.018712
94	G	0.0189177	0.0589936	0.003838
95	T	-0.00692925	0.0485838	0.00205942
96	C	-0.0191091	-0.0172367	-0.0138576
97	A	-0.00619615	-0.00541285	-0.00384268
98	C	-0.00666815	-0.0091687	-0.00159605
99	T	-0.00789332	-0.00352488	-0.00463837
100	C	0.00502119	0.0180296	0.00174114
101	G	0.00633675	0.00688908	0.00235897
102	G	-0.00548314	-0.00682882	-0.00256959
103	C	0.0409174	0.0951392	0.0199617
104	T	0.108919	0.21825	0.0772633
105	G	0.0222743	0.053292	0.00637539
106	C	0.135864	0.289806	0.139174
107	A	0.060696	0.132124	0.0431436
108	T	0.0832963	0.17889	0.099417
109	G	0.00914861	0.0136372	0.00252279
110	C	0.0324385	0.0344258	0.0194738
111	T	0.0161788	0.0454011	0.00798777
112	T	-0.000660789	0.0106281	0.0309082
113	A	-0.00465967	-0.0155811	-0.00583756
114	G	-0.018236	-0.0152675	0.0017505
115	T	-0.0106563	-0.0182543	-0.00692366
116	G	-0.00293238	-0.000209886	0.00180199
117	C	-0.00208882	0.00856616	-0.000321082
118	A	-0.0124823	-0.0051417	-0.000809725
119	C	0.00675853	0.0216076	0.00770194
120	T	-0.0136291	-0.00939967	-0.00282702
121	C	-0.0264035	-0.0238772	-0.00712493
122	A	-0.0032939	-0.000536263	0.00163349
123	C	-0.0111729	-0.0145036	-0.00860036
124	G	-0.00614594	-0.00537268	-0.00212026
125	C	-0.00467975	-0.0108552	-0.0061482
126	A	-0.0013256	0.00570408	0.0180183
127	G	0.0160073	0.0537238	0.0153982
128	T	0.0251569	0.0879149	0.259489
129	A	0.0184895	0.0320095	0.0218422
130	T	0.0451908	0.225955	4.24057
131	A	0.0805844	0.173713	0.202978
132	A	0.132041	0.278515	0.125384
133	T	0.130791	0.393602	0.471127
134	T	0.1916	0.622361	13.9747
135	A	0.0682934	0.154397	0.36889
136	A	0.355109	0.883721	0.380741
137	T	0.443925	1.89324	8.81748
138	A	0.0875377	0.168391	0.33167
139	A	0.0574442	0.139533	0.165735
140	C	0.196665	0.475071	0.961218
141	T	0.352982	0.933932	16.2582
142	A	0.112995	0.142023	0.374692
143	A	0.129268	0.221704	0.214863
144	T	0.127549	0.332579	1.12502
145	T	0.254109	0.571026	12.2136
146	A	0.0142819	0.0366472	0.166312
147	C	0.0570353	0.0414397	0.288523
148	T	0.0275854	0.0393458	0.286586
149	G	0.024398	0.0505117	0.0860615
150	T	0.0197002	0.0179416	0.026722
151	C	0.0328018	-0.00155657	0.0181753
152	G	0.000293238	0.00865654	0.0228638
153	T	-0.0143858	-0.0062062	0.00682973
154	T	-8.54607e-05	0.0115289	0.0157878
155	G	-0.0259751	-0.0240919	-0.000335591
156	A	-0.00981141	-0.00922895	-0.010285
157	C	-0.0380436	-0.0545903	-0.0374625
158	A	-0.0466347	-0.0446904	-0.0337865
159	G	-0.00995201	-0.0159726	0.209168
160	G	-0.0113886	-0.00493081	0.00380992
161	A	0.000792344	0.00809416	0.0182584
162	C	0.0356862	0.0550051	0.0536556
163	A	0.00940972	0.0399149	0.0329831
164	C	0.0865961	0.135981	0.268419
165	G	0.00878709	0.0363357	0.068099
166	A	0.0568145	0.0514456	0.098106
167	G	0.358366	0.999314	0.143782
168	T	0.505671	1.9534	0.376372
169	A	0.00937959	0.0633607	0.050689
170	A	-0.000689912	0.0106638	0.00915673
171	C	-0.00603547	-0.00810421	0.0167274
172	T	-0.0135015	-0.00374581	-0.00177391
173	C	-0.00100424	0.0196687	0.080965
174	G	0.0720612	0.227703	0.109943
175	T	0.0312004	0.129855	0.0606177
176	C	0.0304366	0.0423851	0.0121355
177	T	0.0085762	0.0531429	0.0467603
178	A	-0.00508145	0.0085059	0.0419427
179	T	-0.00445882	0.00194822	-0.000112332
180	C	0.00902811	0.00835527	0.0177514
181	T	0.0135372	0.0568544	0.0363015
182	T	-0.00855611	0.0372158	0.048552
183	C	-0.015851	-0.00676857	0.014662
184	T	-0.0222869	-0.00794353	0.0289901
185	G	0.00120509	0.0147912	0.0212748
186	C	-0.14439	-0.0220823	0.09949
187	A	-0.0389994	-0.0111038	0.0126744
188	G	-0.0260875	-0.022538	0.00181603
189	G	-0.0120555	-0.0128291	-0.00448391
190	C	-0.0063267	-0.0114845	-0.000205006
191	T	-0.0205309	-0.00878709	0.0116694
192	G	-0.00479022	-0.00932938	0.0207745
193	C	0.0173716	0.00833518	0.00249938
194	T	0.0122086	0.0217724	0.0218377
195	T	0.00424793	0.0343384	0.00344484
196	A	-0.00674848	0.00567395	0.00746192
197	C	-0.00897789	0.203293	0.0527009
198	G	-0.0063267	-0.00816446	0.0488276
199	G	0.0281226	0.074414	0.0325953
200	T	0.0705021	0.3528	0.0474279
201	T	1.14925	3.79095	0.704869
202	T	0.0749071	0.264345	0.0761484
203	C	0.146671	0.274946	0.115511
204	G	0.0364621	0.0759883	0.0260304
205	T	0.0420632	0.132494	0.0312581
206	C	0.00455924	0.00293238	0.00367419
207	C	0.0386297	0.0444645	0.0590819
208	G	0.0410494	0.0512135	0.0245993
209	T	0.107185	0.0909813	0.0973422
210	G	0.186622	0.198769	0.164806
211	T	0.0556455	0.0741353	0.0920634
212	T	0.0331576	0.0361373	0.0205097
213	G	0.00506136	0.00466971	0.0121153
214	C	-0.0188238	-0.0309113	-0.00183475
215	A	-0.013347	-0.0228473	0.00754327
216	G	-0.0106134	-0.00987167	0.321457
217	C	-0.0685908	-0.00392657	0.696465
218	C	0.106167	0.0638702	0.280549
219	G	0.0293466	0.0546988	0.0852337
220	A	0.173589	0.237153	0.390811
221	T	-0.113987	-0.0255213	0.121387
222	C	-0.271868	0.00967082	0.328724
223	A	0.124263	0.316451	0.411222
224	T	0.0726287	0.432077	0.125873
225	C	-0.00503124	0.00731086	0.0283752
226	A	-0.0337836	-0.0323472	0.0102495
227	G	-0.00559361	-0.00339433	0.00627041
228	C	-0.0453817	-0.0504658	-0.00689413
229	A	-0.0291779	-0.0240006	-0.0117899
230	C	-0.0565283	-0.0590884	0.051995
231	A	-0.00497098	-0.0190355	0.0663212
232	T	-0.0215886	-0.0255861	-0.000151648
233	C	-0.00899798	0.0171154	-0.0126894
234	T	-0.0980516	-0.0517226	0.146765
235	A	0.0344232	-0.149359	0.122392
236	G	-0.0450269	-0.0173494	0.10933
237	G	0.0436138	0.154485	0.141553
238	T	0.373923	1.05923	1.20248
239	T	6.3446	7.48275	3.14149
240	T	1.11211	1.30377	0.459779
241	C	0.313575	0.435394	0.212574
242	G	0.0579072	0.114457	0.0762094
243	T	0.0532939	0.0976738	0.0669766
244	C	-0.00301272	0.00255077	0.00928858
245	C	-0.0357833	-0.0472819	0.0685127
246	G	-0.0622504	-0.0629286	-0.0209965
247	G	-0.033154	-0.0462685	-0.007052
248	G	-0.00846573	-0.0577485	-0.0216679
249	T	-0.0443628	-0.0751971	-0.0144647
250	G	-0.0998242	-0.109537	-0.0351704
251	T	-0.0036956	-0.0472186	-0.0657516
252	G	-0.0094298	-0.00746149	0.0250062
253	A	-0.0012553	-0.026616	0.0467305
254	C	-0.0162188	-0.0585784	0.00877756
255	C	-0.0938038	-0.108256	-0.00978377
256	G	-0.0397223	-0.0310378	0.0193829
257	A	-0.0440692	-0.0331213	0.00836563
258	A	-0.0475173	-0.0421179	0.0432934
259	A	-0.00348471	-0.00520196	0.0758254
260	G	-0.0652498	-0.0441259	0.00406735
261	G	-0.0189036	-0.0136697	0.0204132
262	T	-0.0388083	-0.0271898	0.0827069
263	A	-0.0558237	-0.0498715	0.00301424
264	A	-0.0313784	-0.0330853	0.00123097
265	G	-0.0563517	-0.0531678	-0.0107866
266	A	-0.0344102	-0.0376325	0.00288786
267	T	-0.0594458	-0.0562745	0.0153743
268	G	-0.0435586	-0.0506886	0.00360398
269	G	-0.0438435	-0.046958	-0.00980577
270	A	-0.0367	-0.0384115	-0.0109476
271	G	-0.0224377	-0.0205064	-0.006625
272	A	-0.00315331	-0.00761213	0.013224
273	G	-0.00538272	-0.00662798	-0.00121693
274	C	0.00137581	0.00255077	0.00628824
275	C	0.00414751	0.00439857	0.0436521
276	T	-0.00572416	0.00105445	0.161887
277	T	-0.0324802	-0.021696	0.0474113
278	G	-0.03817	-0.0403107	-0.0011514
279	T	-0.00861637	-0.00527225	0.0157301
280	C	-0.00324369	-0.000543293	0.00673453
281	C	-0.00607564	-0.0095001	0.00142755
282	C	0.00919883	0.00337424	0.0324059
283	T	0.00504128	-0.00222941	0.129535
284	G	0.120257	0.0373937	0.128317
285	G	0.509959	0.362846	0.455956
286	T	0.320746	0.245141	0.405003
287	T	0.14585	0.094073	0.366369
288	T	-0.00312318	-0.0136214	0.0358721
289	C	-0.0232394	-0.0222912	0.000716115
290	A	-0.0574549	-0.0673781	-0.00667354
291	A	-0.025579	-0.0235143	0.000505493
292	C	-0.0844468	-0.0903389	0.00984218
293	G	-0.0864527	-0.093499	0.00446051
294	A	-0.0143053	-0.0609435	0.0428371
295	G	0.0102186	-0.0687765	0.0399193
296	A	0.0287101	-0.0378572	-0.0200652
297	A	0.0119007	-0.0223102	0.0131916
298	A	0.0085059	-0.0187254	0.0178377
299	A	0.0534448	0.0246639	0.0437528
300	C	0.170149	0.0649453	0.19062
301	A	0.0254506	0.00806404	0.0359029
302	C	-0.044176	-0.0532068	0.00250874
303	A	-0.0246479	-0.0282968	-0.00805372
304	C	-0.0450281	-0.0543447	0.0050136
305	G	-0.0231014	-0.0217929	0.0117148
306	T	-0.0344297	-0.0402859	-0.00427329
307	C	-0.00778285	-0.0145032	0.00085653
308	C	0.00253068	-0.0111648	0.0284036
309	A	0.0229139	-0.0136484	0.0331006
310	A	0.0321115	0.0184946	0.0290638
311	C	0.0692259	0.0420823	0.0975059
312	T	-0.0102291	-0.0209419	0.0729847
313	C	-0.0576904	-0.0852634	0.0380309
314	A	-0.0119063	-0.0408342	0.0398938
315	G	0.0027014	-0.0187632	0.0337067
316	T	0.0323746	-0.00963065	0.0760935
317	T	0.0233841	0.000631666	0.0164909
318	T	-0.00507141	-0.0152529	0.0392167
319	G	0.0169825	0.012823	0.00698741
320	C	0.00952018	-0.00140593	0.0357516
321	C	0.0704979	0.0346657	0.0900099
322	T	0.0835212	0.0681928	0.501949
323	G	0.170555	0.322268	0.416386
324	T	0.981579	1.83642	0.567631
325	T	2.17885	3.59096	1.03608
326	T	0.382769	0.54808	0.307049
327	T	0.345427	0.282606	1.06019
328	A	0.066063	0.0566145	0.0703232
329	C	0.0610777	0.0659097	0.0511111
330	A	-0.011547	-0.0306281	0.0723879
331	G	0.0152897	0.00845569	0.0466938
332	G	0.0440278	0.0431922	0.334633
333	T	0.19363	0.057593	0.0717977
334	T	0.18232	0.0798347	0.099069
335	C	0.746036	0.44938	0.491132
336	G	0.0722764	0.0340216	0.0324951
337	C	0.185223	0.0980934	0.0836271
338	G	-0.00946997	-0.0135585	0.0030236
339	A	0.00961056	8.00378e-05	0.00614492
340	C	-0.0130828	-0.0298072	0.0191622
341	G	0.0352241	0.0122906	0.0872778
342	T	0.114231	0.0519582	0.0600321
343	G	0.144491	0.0585344	0.0788702
344	C	0.822014	0.500139	0.318007
345	T	0.503286	0.28418	0.596468
346	C	1.2527	0.723285	0.395284
347	G	0.317528	0.172673	0.105563
348	T	0.337645	0.148832	1.4274
349	A	0.0513375	0.00921891	0.0256128
350	C	-0.0027014	-0.0523155	0.0533546
351	G	-0.028464	-0.0593302	-0.00951769
352	T	-0.0407486	-0.0895792	0.130887
353	G	0.067926	0.0104398	0.226822
354	G	0.0841517	0.0149457	0.0259544
355	C	0.153018	0.0844332	-0.0146102
356	T	0.211398	0.100353	0.0225433
357	T	0.333564	0.0538032	0.0797441
358	T	0.658839	0.0261504	0.0388489
359	G	0.270888	-0.00767238	0.0214908
360	G	0.0168425	-0.0974975	-0.0437409
361	A	0.0109371	-0.0572422	0.01994
362	G	-0.0337144	-0.0909408	-0.0467798
363	A	-0.0237525	-0.0271561	-0.0441529
364	C	0.0351071	0.00370564	0.00644817
365	T	0.0498973	0.0125514	0.0424693
366	C	0.116612	0.051855	0.0216286
367	C	0.174674	0.0942554	0.139874
368	G	0.926767	1.36779	0.342327
369	T	1.81774	1.4	3.8619
370	G	0.468255	0.398723	0.412357
371	G	0.513925	0.400316	0.249361
372	A	0.462786	0.322408	0.173703
373	G	0.0899492	0.0230146	0.0554721
374	G	0.0584489	0.011787	0.0234133
375	A	0.374193	0.239619	0.0238455
376	G	0.232253	0.138618	2.86288
377	G	0.531681	0.29312	0.148641
378	T	0.477809	0.232766	0.0522626
379	C	1.60437	1.31954	0.185873
380	T	3.45044	2.79484	0.0794322
381	T	1.51743	0.195652	0.939653
382	A	3.16401	1.64617	0.374252
383	T	1.11196	0.456428	0.00918664
384	C	0.230287	-0.0768816	-0.222017
385	A	0.316865	0.0369547	-0.0439402
386	G	0.432772	0.0423862	0.00711795
387	A	0.014986	-0.0817951	-0.0227478
388	G	-0.0691228	-0.117859	-0.0607939
389	G	0.0408489	0.0219662	-0.0106288
390	C	0.498085	0.618883	-0.0429721
391	A	0.0373309	0.0355062	-0.008922
392	C	0.0393806	-0.00436844	0.194354
393	G	0.131083	0.0412668	0.412147
394	T	0.0713705	-0.00073209	0.0232385
395	C	0.306523	0.167203	0.0987084
396	A	0.263102	0.109244	0.0424296
397	A	0.274822	0.144332	0.0576415
398	C	0.419597	0.185453	0.894757
399	A	0.756304	0.595304	0.268838
400	T	0.324617	0.21383	0.893511
401	C	0.47587	0.511302	0.473397
402	T	0.483343	0.414205	2.12365
403	T	0.230658	0.0743688	19.069
404	A	0.225937	0.149056	0.280558
405	A	0.129207	0.0614139	0.0944674
406	A	0.256679	0.14912	0.0842249
407	G	-0.0296435	-0.0342896	0.00504749
408	A	-0.0017775	-0.0197497	0.054003
409	T	0.00600535	-0.0300161	0.139093
410	G	-0.0688433	-0.106982	-0.0181047
411	G	-0.011107	-0.0183602	0.00288786
412	C	-0.00424793	-0.0420592	-0.00966278
413	A	0.0148861	-0.0205063	0.00877391
414	C	0.00884734	-0.0211647	0.0731156
415	T	0.0665786	0.0079134	0.0279814
416	T	0.0817713	0.00971099	0.0536055
417	G	0.118216	0.0383314	0.00186752
418	T	0.172573	0.0441019	0.0390424
419	G	-0.028113	-0.042246	0.0139034
420	G	-0.00846573	-0.0221085	-0.00964359
421	C	0.113913	0.103888	-0.0162243
422	T	0.267559	0.12082	0.0895959
423	T	0.0731717	0.00497098	0.123279
424	A	0.127872	0.0378223	0.0477865
425	G	0.139436	0.07299	0.0358259
426	T	0.0256638	-0.0167974	0.0288371
427	A	0.0873408	0.0173876	0.0205923
428	G	0.0668003	0.0013256	-0.000608464
429	A	0.00137581	-0.0126071	-0.00757435
430	A	-0.000872683	-0.0259645	0.000772281
431	G	-0.0240665	-0.0387907	0.0251628
432	T	-0.0091687	-0.0397087	0.0197517
433	T	0.00227962	-0.0123953	0.141712
434	G	0.173925	0.0528787	0.115867
435	A	0.104998	0.0252973	0.0532077
436	A	0.196575	0.107638	-0.00205942
437	A	0.290816	0.115869	0.0934776
438	A	0.425172	0.102694	0.200299
439	A	0.347441	0.103452	0.261383
440	G	0.0444819	-0.0186674	0.0564914
441	G	0.0185508	-0.000248047	0.0101152
442	C	0.192687	0.0679727	0.112948
443	G	0.374233	0.424589	0.234249
444	T	1.21473	1.4541	1.84547
445	T	10.4692	16.4889	1.23035
446	T	0.883489	0.648147	0.504238
447	T	0.547112	0.527748	0.538564
448	G	0.0180759	0.00755188	0.00979028
449	C	0.0103019	-0.000865654	0.00738909
450	C	0.00659785	-0.0274454	0.0487351
451	T	0.0353313	-0.00107454	-0.0138055
452	C	0.0200913	0.00545302	0.0060303
453	A	0.0247234	0.0107012	-0.00802789
454	A	0.00533251	-0.00782302	-0.000683352
455	C	0.0314915	0.0025106	0.0107882
456	T	-0.014073	-0.0523971	0.0434818
457	T	0.0975156	0.0621093	0.0249193
458	G	0.0505332	-0.00697946	-0.00475103
459	A	0.0494211	0.00247043	-0.0093578
460	A	0.00936955	-0.0202688	-0.00974614
461	C	-0.0721607	-0.111887	-0.0594182
462	A	0.0260802	-0.0283733	-0.0325849
463	G	-0.00813433	-0.0126431	-0.000286446
464	C	-0.0135696	-0.0310764	-0.0107179
465	C	-0.0280154	-0.0786395	0.0335983
466	C	0.0301443	-0.011226	-0.0156614
467	T	0.0317767	-0.0431881	0.0535011
468	A	0.0515309	0.0137832	-0.0139297
469	T	0.101522	-0.00264115	0.0519806
470	G	-0.0221479	-0.0328532	-0.00773788
471	T	-0.0556986	-0.0569373	-1.64285e-05
472	G	-0.0132554	-0.040491	-0.00531685
473	T	0.104363	0.0140018	-0.000580381
474	T	0.0882866	0.00626645	-0.00180199
475	C	-0.0598945	-0.0988451	-0.0247974
476	A	-0.0193367	-0.0563679	0.0303627
477	T	-0.0027717	-0.0115169	0.0138332
478	C	0.0736096	-0.035164	-0.0256514
479	A	0.105423	0.0127765	-0.00256959
480	A	0.0694575	-0.00414751	0.00616145
481	A	0.0311244	0.000637692	0.0130032
482	C	-0.0197828	-0.0956235	-0.0256286
483	G	0.0175968	0.0030328	-0.0223273
484	T	0.0125207	-0.0249827	-0.0028083
485	T	-0.00148627	-0.043343	-0.0131501
486	C	-0.0372383	-0.0920493	-0.059011
487	G	-0.0311306	-0.0619161	-0.0295442
488	G	-0.0686376	-0.11345	-0.0573729
489	A	-0.0181899	-0.0331886	-0.000772281
490	T	0.0884037	0.000231979	-0.00189092
491	G	-0.00318344	-0.0177773	-0.00468489
492	C	-0.0219448	-0.0623845	-0.0249136
493	T	-0.0229209	-0.0622261	-0.0047163
494	C	0.0373403	-0.11409	-0.0304055
495	G	0.00836531	-0.0544981	-0.0199886
496	A	-0.00787323	-0.0637083	-0.0280001
497	A	-0.0020386	-0.0355853	-0.013512
498	C	-0.0262256	-0.0619862	-0.00723922
499	T	-0.103313	-0.144258	-0.0546975
500	G	-0.00359517	-0.0223985	-0.00978915
501	C	-0.0389706	-0.0710344	-0.0358398
502	A	-0.00472996	-0.0220041	-0.00852865
503	C	0.00412742	-0.0168821	-0.00291127
504	C	0.0702959	0.000436844	-0.0161142
505	T	0.0776543	-0.00900802	0.0062844
506	C	-0.0459891	-0.287802	-0.159673
507	A	0.267358	0.0442094	-0.0103744
508	T	-0.423828	-0.731301	-0.289052
509	G	-0.00230975	-0.147883	-0.057172
510	G	0.0850208	-0.0848502	-0.0403601
511	T	0.0527065	-0.0995944	-0.0503863
512	C	-0.0695058	-0.296251	-0.146251
513	A	0.204478	-0.0443217	-0.0590167
514	T	-0.0949328	-0.393524	0.0668413
515	G	0.209922	-0.0993717	-0.0932329
516	T	0.174606	-0.205283	0.216618
517	T	-0.374109	-1.15129	-0.345558
518	A	0.183462	-0.0693974	-0.0771569
519	T	-0.412115	-1.07461	-0.405988
520	G	-0.0493347	-0.265813	-0.128425
521	G	0.110997	-0.0756661	-0.045063
522	T	0.0990961	-0.0875088	-0.0232099
523	T	-0.195665	-0.555454	-0.247545
524	G	0.00868666	-0.0639	-0.036046
525	A	0.0885294	-0.035816	-0.0279635
526	G	0.0480806	-0.0300371	-0.0153063
527	C	0.185081	-0.0812453	-0.0628394
528	T	0.0169268	-0.173063	-0.0821491
529	G	-0.00483039	-0.103471	-0.0530437
530	G	0.0709477	-0.180052	-0.102135
531	T	0.04603	-0.15173	-0.0274368
532	A	0.272898	-0.103712	-0.11304
533	G	0.00410734	-0.0326377	-0.0143927
534	C	-0.121687	-0.21764	-0.103938
535	A	0.0421995	-0.128282	-0.06802
536	G	0.0841954	-0.0595447	-0.0392173
537	A	0.148637	-0.11773	-0.0737972
538	A	0.172016	-0.0149301	-0.0250806
539	C	0.315047	0.00713009	-0.0149422
540	T	0.075944	-0.0441685	-0.0258335
541	C	0.108738	-0.0637654	-0.0358918
542	G	0.0754547	-0.038469	-0.0304754
543	A	0.31937	-0.0927066	-0.0739965
544	A	0.324376	-0.0181042	-0.0414861
545	G	-0.158821	-0.193215	-0.166447
546	G	0.0203751	-0.042534	-0.0097064
547	C	-0.169827	-0.263777	-0.148387
548	A	-0.020399	-0.0168882	-0.00177391
549	T	-0.0166963	-0.0675331	-0.0761936
550	T	0.00697946	-0.00811425	0.00324358
551	C	-0.0498107	-0.0775146	-0.0153432
552	A	0.914776	1.25131	0.208127
553	G	0.0591213	0.0624093	0.656739
554	T	-0.166935	-0.142938	1.30204
555	A	0.0215036	-0.0072506	0.0306362
556	C	-0.139308	-0.226799	-0.124686
557	G	0.0656438	0.0874065	-0.0255333
558	G	0.662224	1.06226	0.197577
559	T	0.269575	0.260894	0.740675
560	C	0.444876	0.479911	0.448093
561	G	0.615055	1.2789	2.72956
562	T	0.0320173	0.0267009	11.5502
563	A	0.166599	0.235252	0.123568
564	G	0.134238	0.146591	0.0872139
565	T	0.0205531	-0.0167222	0.0698818
566	G	-0.215076	-0.221127	-0.0668517
567	G	-0.163789	-0.165318	-0.0903002
568	T	-0.206574	-0.244142	-0.0567345
569	G	-0.355371	-0.310111	-0.171488
570	A	-0.22363	-0.278773	-0.106685
571	G	-0.430675	-0.444955	-0.206483
572	A	-0.0731282	-0.0584734	-0.0377175
573	C	-0.173827	-0.216958	-0.0920623
574	A	-0.048966	-0.0519378	-0.0245375
575	C	0.156971	0.455942	-0.0445734
576	T	0.376674	0.988133	-0.0671978
577	T	0.950632	1.18022	-0.239896
578	G	-0.0806198	-0.0917803	-0.0151914
579	G	-0.0865769	-0.00499107	-0.0685683
580	T	-0.0880848	0.0845723	-0.143276
581	G	0.376083	0.564743	0.40021
582	T	0.743047	1.25303	0.169771
583	C	1.67989	2.4107	0.622906
584	C	2.66999	3.46324	1.09319
585	T	0.659634	0.9539	0.107097
586	T	0.168809	0.374026	-0.29355
587	G	-0.122736	-0.10745	-0.129876
588	T	-0.0649668	-0.00278174	-0.0693227
589	C	-0.0260073	-0.0920617	-0.0651834
590	C	-0.0303257	-0.070371	-0.0454714
591	C	0.334372	0.535055	0.252956
592	T	0.260224	0.431327	0.207617
593	C	-0.666172	0.104045	1.26594
594	A	0.685557	1.57663	0.121838
595	T	0.414126	0.54565	0.0779095
596	G	1.46738	1.63906	0.290809
597	T	-0.387464	-0.3322	-0.372038
598	G	-0.170134	-0.16752	-0.0970894
599	G	-0.163312	-0.10541	0.0337402
600	G	-0.0307205	-0.0780985	0.0894558
601	C	0.117816	-0.0156006	0.0301438
602	G	0.392371	0.477697	0.188439
603	A	0.206892	0.233839	-0.0818311
604	A	-0.0634258	-0.0466557	-0.0793903
605	A	0.370882	0.550983	0.0772137
606	T	-0.0150211	0.0494144	-0.0112139
607	A	-0.0518228	-0.0742733	-0.0289663
608	C	-0.0064673	-0.0145938	-0.00611899
609	C	-0.0964888	-0.103723	-0.0534253
610	A	-0.0863548	-0.0957008	-0.0379372
611	G	-0.109547	-0.152255	-0.0827758
612	T	-0.122563	-0.183404	-0.0720141
613	G	-0.0613628	-0.0475379	0.155657
614	G	-0.015827	-0.0146986	-0.00215303
615	C	-0.0200179	-0.107439	-0.0483967
616	T	-0.103274	-0.14496	-0.0882528
617	T	-0.0929597	-0.117376	-0.054873
618	A	-0.0395179	-0.0371368	-0.0324762
619	C	-0.0276119	-0.0459916	0.0637323
620	C	-0.387595	-0.278741	0.845018
621	G	-0.0412062	-0.00271144	-0.00546944
622	C	0.120086	0.417088	-0.0639136
623	A	0.0325036	0.323315	-0.0252649
624	A	0.850538	1.53433	0.065673
625	G	-0.419253	-0.0355682	-0.246412
626	G	0.0454209	0.105346	0.0313408
627	T	0.155684	0.109988	0.00412351
628	T	0.000471992	0.0507293	-0.0432828
629	C	0.0720806	0.146413	-0.00804544
630	T	0.0443305	0.267961	0.0475125
631	T	0.0153227	0.343915	-0.0909248
632	C	0.794669	3.82366	0.155197
633	T	4.4341	12.1523	-0.0188539
634	T	0.136549	0.497615	0.0451815
635	C	0.307936	0.738775	0.123111
636	G	0.169936	0.656682	-0.0132123
637	T	-0.337728	0.119549	2.76568
638	A	-0.270394	-0.133615	-0.0216952
639	A	-0.216899	-0.0918279	-0.115408
640	G	-0.0902365	0.0421001	-0.0252478
641	A	-0.19293	-0.121451	-0.117868
642	A	0.00324369	0.051635	0.0144957
643	C	-0.141444	-0.0433618	0.068375
644	G	-0.361101	-0.0510766	-0.161134
645	G	0.121315	0.891272	1.53113
646	T	-0.54558	-0.33816	26.2055
647	A	-0.0440956	0.221697	0.183766
648	A	0.0192212	0.536142	0.381661
649	T	-0.128016	0.0621124	6.24922
650	A	0.145721	0.509215	-0.0638564
651	A	-0.270333	-0.17663	-0.122649
652	A	-0.280362	-0.215726	-0.141139
653	G	-0.494174	-0.386245	-0.303637
654	G	-0.16366	-0.12653	-0.0804526
655	A	-0.124909	-0.0784501	-0.0580733
656	G	0.0783546	0.266143	-0.0146209
657	C	0.439208	1.1189	-0.0049631
658	T	0.14005	0.295274	-0.0889925
659	G	0.0350135	0.0796705	-0.0456011
660	G	0.36739	0.581818	-0.0557045
661	T	-0.0756644	-0.0361617	-0.141582
662	G	-0.0514939	0.116887	-0.098525
663	G	0.0015867	0.0673587	-0.0584539
664	C	0.00874692	-0.0304698	-0.0260475
665	C	-0.0885922	-0.00644721	-0.118964
666	A	2.36111	8.18741	-0.34075
667	T	2.48809	7.09329	-1.14128
668	A	-0.203545	-0.168222	-0.134414
669	G	-0.298077	-0.172348	-0.174453
670	T	0.000399687	0.113677	-0.0386326
671	T	-0.114298	0.0159231	-0.095138
672	A	0.280351	0.142095	-0.0569191
673	C	-0.0528772	-0.0340273	-0.0463825
674	G	-0.248208	-0.23734	-0.0563402
675	G	-0.0160777	-0.00367551	-0.0151381
676	C	-0.0747516	-0.0934459	-0.0541562
677	G	-0.0356858	-0.055535	-0.0301238
678	C	-0.146726	-0.148569	-0.0871019
679	C	-0.127421	-0.106246	-0.116168
680	G	0.0163537	0.176454	-0.0399772
681	A	0.230193	1.00273	-0.140548
682	T	-0.385978	0.0768856	-0.332658
683	C	0.259682	1.4685	0.030442
684	T	-1.89793	-1.08815	-0.230461
685	A	0.101729	0.216838	0.00950215
686	A	0.144428	0.000356505	-0.0846664
687	A	0.0336573	0.161104	-0.00466177
688	G	0.0370561	0.0893876	0.00388013
689	T	0.0601774	0.0716977	0.0194396
690	C	0.0572975	0.102163	-0.00497887
691	A	0.305556	0.799287	0.0874308
692	T	0.46491	1.93231	0.11631
693	T	0.792877	3.03306	-0.502395
694	T	0.656361	1.65723	0.0999439
695	G	0.0929223	0.0881183	0.00590701
696	A	0.0621466	0.130386	-0.00210622
697	C	0.113711	0.485541	-0.0320888
698	T	0.0407749	0.370317	0.035239
699	T	-1.71629	-0.936621	-0.706183
700	A	-0.302015	0.00264115	-0.102196
701	G	-0.11923	-0.0989637	-0.0572757
702	G	0.131605	-0.0777044	-0.0504199
703	C	-0.0632606	-0.0928518	-0.050252
704	G	-0.14956	-0.135433	-0.0490965
705	A	-0.0201139	-0.0688473	-0.0334502
706	C	-0.181922	-0.196743	-0.12319
707	G	-0.128392	-0.092789	-0.00179731
708	A	-0.114196	-0.101822	-0.0622855
709	G	-0.017532	-0.0234102	-0.0269307
710	C	-0.101505	-0.0470652	-0.0834702
711	T	-0.188897	-0.124185	-0.116147
712	T	-0.16934	-0.219579	-0.0267442
713	G	-0.165296	-0.216839	-0.119715
714	G	-0.0267908	-0.0358496	-0.0173348
715	C	-0.130706	-0.1216	-0.0387356
716	A	-0.0842874	-0.0552837	-0.0378116
717	C	-0.141805	-0.0546388	-0.0222641
718	T	-0.249073	-0.147826	-0.181351
719	G	-0.176598	-0.0472088	-0.110532
720	A	0.0161535	-0.00261102	-0.0338688
721	T	-0.0231753	-0.0206566	-0.0184287
722	C	-0.0458631	-0.0488465	-0.036332
723	C	-0.108174	0.216701	-0.0738492
724	T	-0.0578576	0.358076	-0.0655427
725	T	-0.565499	0.0562039	2.54008
726	A	-0.0618002	0.624935	0.568584
727	T	-0.215557	0.0992365	0.502893
728	G	-0.0379185	0.289059	-0.0291117
729	A	-0.0632768	0.139023	-0.0234026
730	A	0.0268593	0.140409	0.0356315
731	G	-0.0289675	0.0477618	0.0288402
732	A	0.0247814	0.209499	0.0868544
733	T	-0.151362	0.253012	-0.0544599
734	T	-0.077236	0.248533	0.0268919
735	T	-0.208486	-0.0297562	-0.071906
736	T	-0.0886251	-0.0343899	-0.0281558
737	C	-0.584397	-0.372656	-0.16292
738	A	-0.384484	-0.242285	-0.149885
739	A	-0.381909	-0.255119	-0.129059
740	G	-0.345365	-0.150409	-0.124274
741	A	-0.263371	0.110534	-0.191007
742	A	-0.156075	0.0529956	-0.0586464
743	A	-0.058301	0.266506	0.000152116
744	A	0.0021792	0.203262	0.00596959
745	C	0.11822	0.690025	0.0486077
746	T	-0.450858	-0.343761	0.00580863
747	G	-0.459348	-0.313206	-0.227264
748	G	-0.157006	-0.0661746	-0.0893855
749	A	-0.166062	-0.102113	-0.109326
750	A	-0.00991184	0.106241	-0.00660988
751	C	-0.327528	-0.0792503	-0.124714
752	A	-0.00371568	0.228226	-0.0297148
753	C	-0.00943984	0.62137	0.151287
754	T	-0.249419	0.113338	0.775906
755	A	-0.0234374	0.217375	-0.0250686
756	A	-0.0984047	0.0525455	-0.0666371
757	A	-0.0112695	0.0144417	-0.0256662
758	C	-0.298848	-0.249355	-0.150602
759	A	-0.172413	-0.120056	-0.142457
760	T	-0.240282	-0.209086	-0.105797
761	A	-0.298804	-0.324746	-0.165668
762	G	-0.0627618	-0.0538155	-0.0319434
763	C	-0.321893	-0.30685	-0.157917
764	A	-0.182142	-0.110123	-0.0976716
765	G	-0.0946266	-0.137034	-0.0828718
766	T	-0.246935	-0.233621	-0.126161
767	G	-0.139012	-0.125569	-0.0541274
768	G	-0.0660709	-0.0581264	-0.0452376
769	T	-0.185244	-0.173048	-0.0672013
770	G	-0.388047	-0.203411	-0.161053
771	T	-0.205137	-0.0926983	-0.111878
772	T	-0.262654	-0.0903091	-0.140536
773	A	-0.078052	0.00411738	-0.044235
774	C	-0.0746469	-0.0579506	-0.0421695
775	C	-0.0540568	-0.0667879	-0.0412652
776	C	-0.217956	-0.197392	-0.11079
777	G	-0.202404	0.115242	-0.0171653
778	T	-0.68701	-0.266602	-0.413386
779	G	-0.125044	0.0314346	-0.0931415
780	A	0.0650933	-0.123465	-0.164805
781	A	-0.0673527	0.042707	-0.0449184
782	C	-0.198089	-0.0105846	-0.113862
783	T	-0.0128072	0.0309759	-0.022401
784	C	-0.397536	-0.0849633	-0.196195
785	A	-0.0142009	0.591236	-0.0474143
786	T	-0.23541	0.133928	-0.0765116
787	G	0.00562374	0.215401	-0.0287044
788	C	-0.225018	0.244587	-0.126413
789	G	-0.0743363	0.421584	-0.0871297
790	T	-0.224634	0.127443	-0.167929
791	G	-0.118944	-0.0444995	-0.0637198
792	A	-0.111432	-0.0239662	-0.0608801
793	G	-0.0860894	0.102492	-0.0496217
794	C	-0.215594	2.05826	0.0509861
795	T	-1.10297	3.59118	-0.54474
796	T	-1.75354	1.42511	-0.311807
797	A	-0.205091	-0.0838033	-0.0930465
798	A	-0.0913097	-0.0632595	-0.045822
799	C	-0.310129	-0.191811	-0.158204
800	G	-0.127829	0.306824	-0.0738019
801	G	-0.414289	-0.0948371	-0.223024
802	A	-0.394317	0.229348	-0.246423
803	G	-0.765158	-0.524286	-0.39245
804	G	-0.601541	-0.362089	-0.317277
805	G	-0.0811336	0.297702	-0.0628883
806	G	0.0728964	0.5349	0.0459157
807	C	-0.273006	-0.133712	-0.126869
808	A	-0.162163	1.89646	0.60981
809	T	-2.51113	1.89761	-1.09358
810	A	-0.0577083	0.13302	-0.054949
811	C	-0.180867	-0.140285	-0.121539
812	A	-0.0623907	-0.0491763	-0.0363047
813	C	-0.163577	-0.076058	-0.0910316
814	T	-0.0520997	0.0153009	-0.0246619
815	C	-0.389572	0.268806	-0.229353
816	G	-0.111959	-0.0930001	-0.0742043
817	C	-0.067215	-0.0293169	-0.0662725
818	T	-0.244954	-0.113688	-0.100543
819	A	-0.272402	0.300199	-0.176497
820	T	-0.607459	0.0645921	-0.348854
821	G	-0.242731	0.116484	-0.145918
822	T	-0.175715	0.113292	-0.12211
823	C	-0.418141	0.262811	-0.259096
824	G	-0.384043	0.112962	-0.218303
825	A	-0.208345	0.822965	-0.125173
826	T	-0.490499	-0.173324	0.144148
827	A	-0.257828	-0.0819868	-0.151976
828	A	-0.0618037	0.00723052	-0.044797
829	C	-0.179151	-0.03894	-0.0993989
830	A	-0.0968408	-0.0370953	-0.0773204
831	A	-0.0482275	0.0204251	-0.0418709
832	C	-0.0722858	0.0406585	-0.0556051
833	T	-0.11974	0.0895789	-0.0854905
834	T	-0.0808	-0.0141672	-0.0542617
835	C	-0.134035	0.10266	-0.0835629
836	T	-0.169517	-0.114826	-0.0446534
837	G	-0.141497	0.0165674	-0.0866843
838	T	-0.277564	-0.17222	-0.148538
839	G	-0.160062	-0.0916988	-0.0971659
840	G	-0.0643434	-0.029993	-0.0417488
841	C	-0.0639524	-0.00677861	-0.0411636
842	C	-0.100617	0.101445	-0.0675139
843	C	-0.748941	1.73445	-0.154094
844	T	-1.48363	-0.65275	-0.619676
845	G	-0.263577	0.0881071	-0.149113
846	A	-0.248481	0.541607	-0.180319
847	T	-0.368758	-0.091532	-0.188129
848	G	-0.20615	-0.121062	-0.0765769
849	G	-0.146984	-0.0843086	-0.0761545
850	C	-0.120619	0.0303429	-0.0469875
851	T	-0.564558	-0.0552291	-0.303246
852	A	-0.131287	0.143865	-0.101763
853	C	-0.0938273	0.126579	-0.0777985
854	C	-0.0348086	0.0418451	-0.0609196
855	C	0.220173	0.0850599	-0.060362
856	T	0.0646391	0.0723155	-0.0071854
857	C	0.0275979	0.51469	0.0133014
858	T	0.0572081	0.415379	0.067286
859	T	0.0371391	0.369681	-0.0487828
860	G	0.00997209	0.144405	-0.0177736
861	A	-0.0836761	-0.0461731	-0.0318739
862	G	0.111029	0.5702	-0.056905
863	T	-0.168075	0.414712	-0.173388
864	G	0.00353492	0.00190805	-0.0285616
865	C	-0.0638275	0.0207012	-0.120455
866	A	0.406819	3.63449	-0.0566693
867	T	0.130832	6.35509	-0.139697
868	T	-0.0258523	4.453	2.55975
869	A	0.108352	0.330628	0.0771503
870	A	-0.031258	0.188303	-0.0266766
871	A	-0.0286362	0.161533	0.000791003
872	G	0.144036	-0.158439	-0.106352
873	A	0.156669	0.196368	0.0473324
874	C	0.0250392	0.144495	-0.00331379
875	C	0.0952683	0.550083	0.0896641
876	T	0.276108	1.12047	0.0824782
877	T	0.0935198	0.274439	0.0266299
878	C	0.175686	1.09982	0.0740331
879	T	-0.0329012	0.123419	1.11316
880	A	0.0963345	0.529805	0.0642401
881	G	0.00869671	0.119363	0.0166627
882	C	-0.0115065	0.0931259	0.00612906
883	A	0.0247689	0.120811	0.00449327
884	C	-0.0463499	0.427525	-0.0212719
885	G	0.147782	0.629096	-0.0119866
886	T	0.0876326	0.154109	0.256183
887	G	0.0966839	0.189907	0.00576318
888	C	0.151075	0.557187	0.0229374
889	T	-0.0228567	0.0764468	0.207294
890	G	-0.0871672	-0.0508749	-0.0376968
891	G	0.103142	1.25463	-0.0216995
892	T	0.0841262	1.37109	1.16413
893	A	0.0190611	0.370927	-0.0236691
894	A	-0.0141465	0.178901	-0.0291194
895	A	-0.00306293	0.0437935	-0.0298131
896	G	0.0292624	0.0327425	-0.0207314
897	C	0.100076	0.270211	0.120871
898	T	0.204163	0.643931	0.09101
899	T	0.074102	0.176146	0.0288569
900	C	-0.0731152	0.214828	0.0305415
901	A	0.26936	0.300501	0.0575444
902	T	0.0274974	0.434682	-0.0962549
903	G	0.0573856	0.0140868	-0.00611183
904	C	0.0509467	0.0756393	0.0135714
905	A	0.0432054	0.107085	0.0162507
906	C	0.0741081	0.400783	0.0486431
907	T	0.120204	0.455748	0.0284308
908	T	0.179327	0.812867	0.228018
909	T	0.00579446	0.632996	-0.209401
910	G	-0.0697539	-0.0221464	-0.0573759
911	T	0.0015164	0.0741166	-0.00365546
912	C	-0.045253	0.0308456	-0.0304084
913	C	-0.0509773	0.238904	0.00250874
914	G	0.0311216	0.334722	0.0341231
915	A	-0.201994	0.410892	0.0434163
916	A	-0.0811686	0.371383	0.061938
917	C	-0.521408	0.530525	-0.19593
918	A	0.160824	0.405395	0.0610253
919	A	0.127285	0.344033	0.0394129
920	C	0.228714	0.67177	0.20097
921	T	-0.109506	0.150472	-0.0821299
922	G	-0.000970095	0.0403091	-0.0104342
923	G	-2.5106e-05	0.0253053	-0.025541
924	A	0.0463452	0.193763	0.0279276
925	C	0.547352	3.09778	0.200397
926	T	0.524428	3.48587	0.876879
927	T	1.44123	9.71937	4.36548
928	T	0.792125	4.63398	8.43576
929	A	0.255912	1.67184	0.647583
930	T	0.766313	1.40299	0.336512
931	T	0.143408	1.85018	0.045215
932	G	-0.200647	-0.061493	-0.103579
933	A	0.0152935	0.12539	-0.0151747
934	C	-0.159186	-0.0203326	-0.0296934
935	A	0.546815	0.165322	0.225236
936	C	0.216945	0.695353	0.228817
937	T	-0.0422896	0.118911	5.65824
938	A	0.423359	0.126349	-0.0127106
939	A	0.144903	0.177282	0.0453589
940	G	-0.0664126	0.0168592	-0.0701771
941	A	-0.0618266	-0.0386266	-0.0405477
942	G	-0.0520353	-0.0730674	-0.0199414
943	G	-0.0493235	-0.0691426	-0.0494919
944	G	-0.0662122	-0.0646242	0.132108
945	G	0.16273	-0.00780293	0.00075824
946	T	-0.00401695	-0.0116554	1.77245
947	G	0.245831	1.14664	1.77503
948	T	0.0583993	0.53906	1.55032
949	A	1.6738	4.34187	2.12899
950	T	0.0956358	1.32125	1.65342
951	A	0.0883978	0.171033	0.0340581
952	C	0.0261513	0.0521111	-0.0135164
953	T	-0.0260439	-0.0142804	0.0353384
954	G	-0.0375919	-0.0600549	-0.0162196
955	C	0.0097612	0.00476009	0.0408999
956	T	-0.0741926	-0.104404	-0.0159276
957	G	0.0182973	-0.025492	-0.022533
958	C	0.067961	-0.0572214	-0.0366748
959	C	-0.0810751	-0.132828	-0.0333508
960	G	0.087141	-0.106409	-0.0221766
961	T	-0.0104795	-0.126053	-0.0371826
962	G	0.0337579	-0.0362265	-0.0368749
963	A	0.13442	0.100659	0.0272372
964	A	0.238423	0.246357	0.0465805
965	C	-0.599331	-0.484203	-0.173896
966	A	0.398123	0.691197	0.388989
967	T	-0.0521393	0.0061359	0.160474
968	G	-0.128976	-0.100302	-0.093272
969	A	0.0714864	-0.129466	-0.0417192
970	G	0.0408899	-0.0406797	-0.0223571
971	C	-0.0929387	-0.122366	-0.0586046
972	A	0.303832	0.578556	0.130981
973	T	-0.108239	0.469305	1.27341
974	G	0.159497	0.328119	0.0989226
975	A	0.0602621	0.119334	-0.0574691
976	A	0.179212	0.325534	0.0343233
977	A	0.288148	0.498179	0.0816015
978	T	0.380842	0.114543	0.0372624
979	T	0.0654438	0.151741	0.047328
980	G	0.0152988	0.0146223	-0.00547346
981	C	0.0155837	0.0153077	-0.0467941
982	T	-0.0193716	-0.0522741	-0.00766655
983	T	-0.0376907	-0.0945092	0.225234
984	G	0.0123028	-0.00371568	0.0604135
985	G	0.306734	0.232403	0.161229
986	T	0.0588741	0.0444315	0.181744
987	A	0.0561843	0.0258279	0.0352289
988	C	-0.0246894	-0.136685	-0.0719312
989	A	-0.0349205	-0.0977443	-0.0377592
990	C	-0.0942603	-0.177552	0.35276
991	G	-0.0584401	-0.114387	0.00962581
992	G	-0.0271018	-0.0842045	-0.0615091
993	A	0.0341998	-0.0598833	-0.0664813
994	A	0.159922	0.0437462	0.0043903
995	C	0.129664	0.0266762	0.0235668
996	G	0.224921	0.0592528	0.0416553
997	T	0.102692	0.00642713	0.015575
998	T	0.0262615	-0.0210852	0.0464635
999	C	0.167281	0.075174	0.0817238
1000	T	0.0351381	-0.0072506	0.239957
1001	G	0.0714236	0.00905823	0.0353984
1002	A	0.0657958	0.0350013	-0.0217954
1003	A	0.0526276	0.00653759	0.00361802
1004	A	0.0559733	0.0188101	-0.0161682
1005	A	0.0572035	-0.0161398	0.242819
1006	G	-0.00465967	-0.044059	-0.0194224
1007	A	0.0407119	-0.0267883	0.0229089
1008	G	0.0328316	0.0145143	0.010714
1009	C	0.182287	0.139881	0.0725552
1010	T	-0.0602848	-0.0930405	0.795993
1011	A	0.262976	0.279497	0.048941
1012	T	0.0485091	-0.0191981	0.502794
1013	G	0.113456	0.0176731	0.0189958
1014	A	0.151067	0.0112596	0.00616154
1015	A	0.485984	0.159375	0.491969
1016	T	0.0957645	-0.0599802	0.0744513
1017	T	-0.00597522	-0.0640217	0.0243966
1018	G	-0.00500111	-0.0295832	-0.0078226
1019	C	-0.0828358	-0.159334	-0.0298661
1020	A	-0.0291428	-0.070212	0.00762036
1021	G	-0.0439552	-0.104567	-0.0253506
1022	A	0.00756192	-0.0162145	0.00307976
1023	C	-0.00750166	-0.040782	-0.0168579
1024	A	-0.0104453	-0.0218187	-0.00916393
1025	C	0.00170721	-0.0184804	-0.00748766
1026	C	0.0746796	-0.0120585	-0.00199389
1027	T	0.0756869	-0.00661793	-0.00959571
1028	T	0.0279509	-0.0974593	-0.0508616
1029	T	0.137858	-0.00422784	0.0749853
1030	T	0.0687848	-0.0941864	0.0475754
1031	G	0.0661549	-0.0420142	-0.0285825
1032	A	0.0897623	-0.0344138	-0.032896
1033	A	0.0965807	-0.00996205	-0.0064602
1034	A	0.253235	0.0745552	0.0370161
1035	T	0.249802	-0.0209121	-0.0282691
1036	T	0.142064	-0.190763	1.27887
1037	A	0.0778944	-0.00131555	0.0028785
1038	A	0.103124	-0.0175865	-0.00947612
1039	A	0.265778	0.0544309	0.0144251
1040	T	0.172652	-0.0244398	0.505654
1041	T	-0.0232065	-0.0888168	-0.00578111
1042	G	-0.0658189	-0.103272	-0.0106442
1043	G	-0.00777281	-0.0343951	-0.0154438
1044	C	8.05399e-05	-0.0640863	-0.0344966
1045	A	0.0137217	-0.0388675	-0.0213486
1046	A	0.0175136	-0.0129979	-0.0118771
1047	A	0.136086	0.0819056	-0.00411415
1048	G	0.0220938	0.0085059	-0.012562
1049	A	0.0136593	0.0113494	-0.036196
1050	A	-0.00550323	-0.0490147	-0.0648017
1051	A	0.181789	0.0929102	-0.046575
1052	T	0.146255	0.110567	-0.0448501
1053	T	0.0838951	0.0142748	-0.121842
1054	T	-0.119645	-0.195259	-0.129071
1055	G	-0.121936	-0.178614	-0.0994551
1056	A	-0.00162687	-0.0291288	-0.0116899
1057	C	-0.00577437	-0.111434	-0.0649417
1058	A	0.0205295	-0.0204004	-0.022515
1059	C	0.175436	0.0470432	-0.0424306
1060	C	0.464842	0.144792	0.0100636
1061	T	0.316491	0.179765	-0.0801407
1062	T	0.176559	0.0639816	-0.0877413
1063	C	0.285328	0.0997132	-0.0796013
1064	A	0.210414	0.0643104	-0.0685238
1065	A	0.330235	0.191097	-0.0625598
1066	T	-0.00744141	-0.0991312	-0.106503
1067	G	-0.225352	-0.241222	-0.102368
1068	G	-0.272973	-0.296322	-0.12674
1069	G	-0.0321659	-0.158526	-0.11582
1070	G	0.0462474	0.0344372	-0.0791131
1071	A	0.193991	0.312265	-0.075943
1072	A	0.807693	0.99974	0.278196
1073	T	0.2322	0.237909	3.71742
1074	G	0.205222	0.148848	-0.0137863
1075	T	0.049215	0.0163718	-0.0277601
1076	C	0.167912	0.126213	-0.0170392
1077	C	0.214844	0.171153	-0.0724743
1078	A	0.0672404	0.075639	-0.098927
1079	A	0.0983598	0.0590197	-0.0893934
1080	A	0.556299	0.402362	-0.0401164
1081	T	0.683383	0.629868	-0.20906
1082	T	0.467907	0.328435	-0.274767
1083	T	0.486137	0.199305	-0.318858
1084	T	0.023855	-0.120197	1.70391
1085	G	0.766387	0.661304	0.0527979
1086	T	0.199373	-0.172257	4.75603
1087	A	2.14091	2.44226	1.97757
1088	T	1.82569	2.14358	0.523875
1089	T	0.968925	1.06717	-0.0938626
1090	T	0.152167	0.106266	-0.043757
1091	C	0.110247	0.0011147	-0.0160155
1092	C	0.185136	0.0300879	0.0026866
1093	C	0.858637	0.642887	0.172441
1094	T	2.03299	1.44489	-0.00735946
1095	T	0.313795	-0.313375	-0.10886
1096	A	0.0935372	0.0446203	-0.106185
1097	A	0.0667942	0.0618483	0.00439966
1098	A	0.19907	0.132877	0.0794216
1099	T	0.177647	0.0348506	-0.0993132
1100	T	-0.0365024	-0.100431	-0.0602244
1101	C	0.195444	0.00166704	-0.0216693
1102	C	0.080489	0.0308485	0.164759
1103	A	0.812414	0.813258	0.138588
1104	T	0.344428	0.17026	2.03564
1105	A	0.265391	0.26214	0.0165431
1106	A	0.509762	0.389574	0.00104375
1107	T	0.0719969	0.0301603	-0.0265942
1108	C	-0.0313163	-0.375683	-0.223933
1109	A	-0.117352	-0.191203	-0.151633
1110	A	0.0624283	-0.032495	-0.0604644
1111	G	0.033069	-0.0301477	-0.03503
1112	A	0.0418949	-0.0241081	-0.0342666
1113	C	0.151713	0.0511064	-0.0149863
1114	T	-0.00363534	-0.022347	-0.014736
1115	A	0.0268404	0.0014461	-0.00656093
1116	T	0.0125768	-0.0140462	-0.0255859
1117	T	0.0120121	-0.0204556	-0.0220573
1118	C	0.0792705	-0.0439886	-0.0505804
1119	A	-0.0256761	-0.0589301	-0.065817
1120	A	0.114141	0.0901826	0.00804586
1121	C	0.121788	0.0750964	0.00318273
1122	C	0.202283	0.123074	-0.0665708
1123	A	-0.0397234	-0.0861782	-0.181316
1124	A	0.467446	0.265935	-0.103944
1125	G	0.63378	0.383578	-0.123024
1126	G	0.181061	0.0886174	-0.0556159
1127	G	0.320689	0.21635	-0.0292601
1128	T	0.182608	0.065103	-0.0332052
1129	T	-0.0395303	-0.159651	0.0737927
1130	G	0.0168988	-0.0920918	-0.0903788
1131	A	0.167724	0.0069895	-0.181203
1132	A	0.890266	0.380273	0.480037
1133	A	0.550878	0.349027	0.221172
1134	A	1.23069	0.821592	1.01424
1135	G	0.619259	0.282029	-0.0197387
1136	A	0.331495	0.146851	-0.280617
1137	A	0.333148	0.155143	-0.189879
1138	A	0.24582	0.0175319	-0.248187
1139	A	0.147741	0.00960052	-0.153841
1140	A	0.122535	-0.166339	-0.310504
1141	G	0.0357308	-0.0495435	-0.0578529
1142	C	0.102638	-0.00553336	-0.0419038
1143	T	-0.00975116	-0.0436564	-0.0362439
1144	T	0.0174327	-0.0293608	-0.0229367
1145	G	-0.0020386	-0.0333214	-0.0302972
1146	A	0.128795	0.0625207	-0.0530115
1147	T	-0.0622203	-0.11557	-0.0738608
1148	G	-0.192666	-0.207707	-0.118692
1149	G	-0.0605243	-0.123129	-0.0741553
1150	C	0.242431	-0.0884043	-0.0836591
1151	T	-0.00716022	-0.0741472	-0.147385
1152	T	-0.0508084	-0.179744	-0.179055
1153	T	-0.370677	-0.476451	-0.231867
1154	A	0.000768243	-0.105498	-0.134033
1155	T	-0.257783	-0.363811	-0.0234501
1156	G	-0.457519	-0.504527	-0.22266
1157	G	-0.300073	-0.3282	-0.174565
1158	G	-0.0278613	-0.134202	-0.14079
1159	T	-0.390502	-0.454049	-0.163678
1160	A	-0.174029	-0.202652	-0.127324
1161	G	-0.0895278	-0.115033	-0.104686
1162	A	0.014825	0.0486455	-0.144528
1163	A	0.59951	0.515963	-0.0384149
1164	T	1.02932	0.635926	-0.440646
1165	T	0.360026	0.0435584	-0.289705
1166	C	0.582212	0.342996	-0.249317
1167	G	0.165691	0.0640211	-0.0793273
1168	A	0.89136	0.405594	-0.06499
1169	T	0.386161	0.0915461	-0.124883
1170	C	0.902253	0.551947	-0.0469934
1171	T	0.120652	-0.054049	0.01933
1172	G	0.686916	0.3747	1.29613
1173	T	0.036807	-0.072984	-0.0148173
1174	C	0.15563	-0.0914467	0.0377622
1175	T	-0.159266	-0.236557	0.303893
1176	A	-0.0152029	-0.0875867	-0.0200505
1177	T	-0.0732446	-0.10443	-0.034448
1178	C	-0.00231979	-0.0760861	-0.0375013
1179	C	-0.0606351	-0.25274	-0.154225
1180	A	1.14521	0.514213	0.441257
1181	G	-0.0455968	-0.216545	-0.0806404
1182	T	-0.125877	-0.265023	-0.133753
1183	T	-0.105844	-0.164222	-0.0834761
1184	G	-0.00860633	-0.0276843	-0.0177068
1185	C	-0.0060656	-0.0271228	-0.0394194
1186	G	0.0315669	0.0419155	-0.00792964
1187	T	0.0206668	0.0353678	-0.00534166
1188	C	0.288131	0.12461	0.0495692
1189	A	0.302416	0.247333	0.0517136
1190	C	0.44952	0.22635	0.0464292
1191	C	0.529299	0.424811	1.05217
1192	A	0.354865	0.334036	-0.0109611
1193	A	0.410583	0.322398	0.698628
1194	A	0.683826	0.768979	1.50274
1195	T	0.365198	0.326458	0.353478
1196	G	0.0993265	0.124081	-0.0295233
1197	A	0.151398	0.16827	-0.0190948
1198	A	0.300139	0.294205	0.000491452
1199	T	-0.0918344	-0.154205	-0.0421883
1200	G	-0.0283069	-0.045037	-0.0268281
1201	C	-0.035112	-0.0983146	-0.060924
1202	A	-0.104411	-0.115302	-0.0687978
1203	A	-0.0310611	-0.061062	-0.033138
1204	C	-0.0058045	-0.0577639	-0.0307102
1205	C	-0.104216	-0.157597	-0.124832
1206	A	-0.0706472	-0.100214	-0.0866742
1207	A	-0.0294171	-0.0544594	-0.0670705
1208	A	0.121258	0.0232245	-0.0398681
1209	T	-0.0984079	-0.122746	0.233944
1210	G	0.549511	0.357717	0.111297
1211	T	0.043319	-0.0345518	-0.0694281
1212	G	-0.00510153	-0.0173363	-0.0125207
1213	C	0.0259863	-0.0265062	-0.0170284
1214	C	0.355432	0.318456	0.0480565
1215	T	0.644244	0.708766	-0.19165
1216	T	1.25687	1.60668	-0.348063
1217	T	0.248639	0.212896	-0.1497
1218	C	0.442996	0.465158	-0.164657
1219	A	0.231263	0.270275	-0.0908379
1220	A	0.304387	0.31023	-0.0182782
1221	C	0.724141	1.27296	3.27346
1222	T	0.173234	0.164581	0.147893
1223	C	0.307103	0.395527	-0.0503491
1224	T	0.0706231	0.034616	-0.0466514
1225	C	-0.000197835	-0.0559909	-0.0961562
1226	A	-0.0359321	0.0454256	-0.012161
1227	T	-0.0437976	0.0738482	-0.155529
1228	G	-0.0916011	-0.069412	-0.0795923
1229	A	-0.13973	-0.134915	-0.0982075
1230	A	-0.0579937	-0.0691946	-0.0516103
1231	G	0.125736	0.248737	-0.0678721
1232	T	0.0285105	0.206387	0.00739583
1233	G	0.963159	1.87548	0.200246
1234	T	0.512899	2.0941	3.7885
1235	G	0.14486	0.308869	-0.0412031
1236	A	0.187534	0.357895	-0.0392366
1237	T	0.117339	0.134749	-0.043382
1238	C	0.166639	0.204997	-0.0601358
1239	A	1.07068	1.37768	-0.0708406
1240	T	2.10948	2.16364	0.07051
1241	T	2.09994	2.4847	0.995794
1242	G	1.04976	1.05282	0.0572709
1243	T	0.295342	0.336365	0.448226
1244	G	0.126756	0.169959	0.404747
1245	G	0.368585	0.46234	0.33814
1246	T	0.181517	0.239888	1.04839
1247	G	0.234172	0.263574	0.539064
1248	A	0.0505084	0.0389925	0.0283958
1249	A	-0.0128794	-0.0324092	-0.0459525
1250	A	-0.00634679	-0.0216491	-0.0171557
1251	C	0.0686023	-0.00904819	-0.0038146
1252	T	-0.0176375	-0.0351911	-0.0435775
1253	T	0.000621624	-0.00505132	-0.0113017
1254	C	0.0181117	-0.0242865	-0.0347446
1255	A	0.00687904	0.0476273	-0.0355477
1256	T	-0.0350081	-0.0691304	-0.0471781
1257	G	0.0466722	0.0393721	-0.0348022
1258	G	0.0713258	0.0303585	-0.0217335
1259	C	0.238376	0.12442	-0.0593431
1260	A	0.0483868	0.0154673	-0.00462901
1261	G	-0.00206873	-0.0078431	-0.024721
1262	A	0.0242564	0.00610577	-0.0146876
1263	C	0.0519591	0.0668428	0.000538257
1264	G	-0.0281978	-0.0279526	-0.0288151
1265	G	-0.0466335	-0.0605112	-0.0309944
1266	G	0.0119593	-0.0171983	-0.0166877
1267	C	0.0156574	-0.0489339	-0.0517293
1268	G	0.0906044	0.0656336	-0.0408756
1269	A	0.129343	0.19374	-0.0495245
1270	T	0.270602	0.507246	-0.187943
1271	T	0.293313	0.730083	-0.282009
1272	T	0.159474	0.300026	-0.0530003
1273	T	0.0453985	0.213382	0.159399
1274	G	0.285334	0.446634	-0.0502658
1275	T	0.335623	0.458602	-0.0465581
1276	T	0.0201819	0.0358511	-0.0308044
1277	A	-0.0248728	-0.00142602	-0.0356063
1278	A	-0.0437439	-0.0411339	-0.0363216
1279	A	-0.0295381	-0.0261806	-0.0242867
1280	G	-0.0180814	-0.016922	-0.0160029
1281	C	-0.0012553	-0.0161026	-0.00914531
1282	C	0.0274126	0.0122297	-0.0222675
1283	A	0.0460409	0.0565468	-0.0137093
1284	C	0.230922	0.347724	-0.00354781
1285	T	0.0526612	0.0677222	-0.0221402
1286	T	0.0499375	0.0426508	-0.0365865
1287	G	0.0143751	0.01707	-0.00979468
1288	C	0.034188	0.077275	-0.0435799
1289	G	-0.0033642	0.0166205	-0.0193716
1290	A	0.0104003	0.0185457	-0.0185338
1291	A	0.0464964	0.0937644	-0.0328642
1292	T	0.0760724	0.211335	-0.0471232
1293	T	0.0363103	0.111187	-0.033909
1294	T	0.00644721	0.0307738	-0.0163604
1295	T	-0.00731086	0.00544297	-0.0145782
1296	G	0.0163035	0.0289495	-0.0196659
1297	T	0.00786319	0.0262281	-0.0204379
1298	G	-0.0129161	-0.00252064	-0.019949
1299	G	3.99687e-05	-0.000721043	-0.00715839
1300	C	0.0165894	0.0316909	-0.0238527
1301	A	0.00625641	0.0105435	-0.016678
1302	C	0.131397	0.249191	-0.0334908
1303	T	0.0589211	0.416263	-0.134308
1304	G	-0.0357059	0.0150166	-0.0459869
1305	A	0.0094298	0.036127	-0.0375323
1306	G	-0.0485246	-0.00853603	-0.0621984
1307	A	-0.0351347	0.0414131	-0.0351812
1308	A	0.0602862	0.176719	-0.0350545
1309	T	0.154953	0.548258	-0.0305283
1310	T	0.413172	1.40524	-0.0853271
1311	T	0.850674	2.14664	-0.322136
1312	G	-0.0195172	0.0461632	-0.0540654
1313	A	0.0310097	0.0901309	-0.0335467
1314	C	0.336082	0.685395	-0.0562553
1315	T	0.147757	0.335237	-0.0442471
1316	A	0.159958	0.237751	-0.0330486
1317	A	0.0541037	0.113318	-0.0273761
1318	A	0.0564317	0.118172	-0.022883
1319	G	0.0413991	0.0884808	-0.0218886
1320	A	0.0437764	0.0697091	-0.016976
1321	A	0.0135394	0.0549813	-0.0122933
1322	G	-0.0239498	-0.00735103	-0.0239161
1323	G	0.000350479	0.00178754	-0.0166911
1324	T	-0.00450903	-0.00318344	-0.0112031
1325	G	-0.0027717	-0.00413746	-0.00757032
1326	C	0.0135274	0.0015164	-0.00371631
1327	C	0.00415755	-0.00891764	-0.0195201
1328	A	-0.00865654	-0.00103437	-0.0165803
1329	C	0.0425857	0.097506	-0.0123146
1330	T	0.264556	0.620164	-0.079674
1331	A	0.0172088	0.0321013	-0.00354313
1332	C	0.0354258	0.101803	-0.00715994
1333	T	0.0453657	0.0833183	-0.00744722
1334	T	0.063681	0.102642	-0.0202005
1335	G	0.010545	0.0207323	-0.0100011
1336	T	0.0153145	0.0167086	-0.00311253
1337	G	-0.0163389	-0.00743137	-0.00778707
1338	G	0.0550728	0.0736342	-0.0113257
1339	T	0.105724	0.139062	-0.0104133
1340	T	0.44896	0.468578	-0.0581329
1341	A	0.0340445	0.0272128	-0.0108485
1342	C	0.107532	0.181129	-0.0120301
1343	T	0.0522222	0.0496913	-0.00229344
1344	T	0.0748475	0.0419477	-0.013112
1345	A	0.00993192	0.00200848	-0.0067701
1346	C	0.0104035	0.00351484	-0.00272405
1347	C	0.00292233	-0.000974112	-0.00378184
1348	C	0.000546306	-0.00584467	-0.00422648
1349	C	0.0109468	-0.00323365	-0.00616196
1350	A	0.0167671	0.0139566	-0.00467113
1351	A	0.0161431	0.011381	-0.00275213
1352	A	-0.000516179	0.000684891	-0.00585047
1353	A	0.0183786	0.0170073	-0.00680838
1354	T	0.0419366	0.0174776	-0.0182322
1355	G	0.00636687	0.00325373	-0.00159605
1356	C	0.0154331	0.00642713	-0.00284574
1357	T	0.00626645	0.000498102	-0.00394097
1358	G	0.00420776	0.00261102	-0.00502942
1359	T	-0.00337424	-0.000955031	-0.00513033
1360	T	-0.00563378	-0.0143145	-0.0105369
1361	G	-0.0167618	-0.0181372	-0.0119947
1362	T	0.000401695	-0.00138585	-0.00731551
1363	T	0.0202252	0.00432827	-0.0209351
1364	A	-0.00733094	-0.00740124	-0.00637942
1365	A	-0.00806404	-0.0121965	-0.00836226
1366	A	-0.0173054	-0.0173311	-0.0125048
1367	A	-0.0167347	-0.0181164	-0.0167611
1368	T	0.00112475	-0.0166133	-0.0162758
1369	T	0.0298623	-0.000711001	-0.0119021
1370	T	0.0313653	0.00811425	-0.0156341
1371	A	0.00345458	0.00608569	-0.00657164
1372	T	0.0518736	0.0399811	-0.00960769
1373	T	0.0933671	0.0617486	-0.00663525
1374	G	0.0119046	0.0051417	-0.00414224
1375	T	0.0299428	0.0166729	-0.00579351
1376	C	0.000306293	-0.00170721	-0.000608464
1377	C	0.00232983	-0.00102432	-0.000351505
1378	A	0.0013256	-0.000681878	-0.000317805
1379	G	-0.000375585	-0.00239009	-0.000800364
1380	C	-0.00142602	-0.00304284	-0.00200793
1381	A	-0.00175742	-0.00469984	-0.00226068
1382	T	-0.00592501	-0.0083151	-0.00462901
1383	G	-0.0048103	-0.00716022	-0.00289722
1384	T	-0.00102432	-0.000607564	-0.00047741
1385	C	0	0	0
1386	A	-0.000681878	-0.000681878	-0.000317805
1387	C	-0.00102432	-0.00136576	-0.000636547

[truncated: 1 more sheets: Supplementary Figure 8]
